# Supplementary material for: The magnitude and factors associated with work-related back and lower extremity musculoskeletal disorders among barbers in Gondar town, northwest Ethiopia, 2017: A cross-sectional study
Source: PLoS One. 2019 Jul 22;14(7):e0220035. doi: 10.1371/journal.pone.0220035 (PMC6645487; doi:10.1371/journal.pone.0220035)
Supplement: S1 File — (XLSX) [file pone.0220035.s001.xlsx]

## Sheet: Untitled2
sex	age	religion	educationallevel	meritalstutus	monthlysalary	workinghrsperday	N009restbreakduringworkhr	N010howmanydaysdoyouworkperweek	N011howmanyyearsdidyoustayedinthisproffetion	N012safetytaraining	N013employementpattern	N014employementstatus	N015paymentmethod	N017workingposturefrequentlyused	N016timespentstanding	N018alcohol	N019howoften	N020chat	N021ifyeshowoften	N022smokingstutus	N023ifyeshowmanysigarrate	N023height	N024weight	N025physicalexercise	N027ifyeshowoften	N028historyofsystemicillness	preventedfromworkbcofneck	haveyouhadneckpaininzlast7days	musculoskeletaldisorder	N029neck	N029shoulder	preventedfromwork	inthelast7daysshoulder	N030elbow	preventedfromwork1	inzlastb7days	N031wrist	preventedfromwork2	inzlast7days	N032upperback	preventedfromwork3	inzlast7days1	N033lowerback	preventedfromwork4	inzlast7day	N034hip	preventedfromwork5	inzlast7days2	N035knee
1	24	1	4	1	1600	10	2	3	4	1	1	1	2	2	3	1	0	2	0	1	0	175	60	1	0	2	0	0	2	1	1	2	1	1	0	0	2	0	0	1	0	0	2	1	2	2	1	2	2
1	27	4	4	1	1500	10	1	3	4	1	1	1	2	2	3	1	0	1	0	1	0	180	65	1	0	1	0	0	1	1	1	2	1	1	1	2	2	1	2	1	0	0	2	1	2	2	1	2	2
2	26	1	3	1	1400	10	2	3	4	1	1	1	2	2	3	1	0	1	0	1	0	160	49	1	0	2	1	2	2	2	1	2	1	1	0	0	1	0	0	2	1	1	2	1	2	1	0	0	1
1	23	3	4	2	1500	10	2	3	3	1	1	1	1	1	3	1	0	2	1	1	0	175	62	1	0	2	0	0	2	1	1	2	1	2	1	2	2	1	2	2	2	1	2	1	2	1	0	0	1
1	25	1	4	2	2000	8	2	3	4	2	1	1	2	1	2	1	0	2	3	1	0	175	63	1	0	2	1	1	2	1	1	2	1	2	0	0	1	0	0	2	1	2	2	1	2	1	0	0	2
2	25	1	3	2	1500	12	2	2	3	1	1	1	3	1	3	1	0	2	2	1	0	162	64	2	1	1	0	0	2	1	1	2	1	2	1	1	2	1	2	2	1	2	2	1	2	1	0	0	2
1	25	1	2	2	1600	11	2	3	6	1	1	1	2	1	3	1	0	1	0	1	0	163	61	2	2	2	0	0	2	1	1	2	1	2	0	0	1	0	0	2	1	2	2	1	2	2	1	2	1
1	33	4	2	2	1600	8	2	2	7	1	1	1	1	1	3	1	0	1	0	1	0	180	62	2	3	2	0	0	2	1	1	2	1	1	0	0	2	2	1	2	1	2	2	1	2	2	1	2	2
1	25	1	3	2	1300	12	2	3	5	1	1	1	3	1	2	1	0	2	0	1	0	175	62	1	0	1	1	1	2	2	1	2	1	2	1	2	1	2	2	2	1	2	1	1	2	1	0	0	2
1	26	1	4	1	1800	10	2	3	6	1	1	1	2	2	3	1	0	2	0	1	0	175	62	1	0	2	0	0	1	1	1	2	1	1	0	0	2	1	2	2	1	2	2	1	2	2	1	2	1
1	24	1	2	3	1800	10	2	3	10	1	1	1	3	1	3	1	0	2	0	1	0	180	64	1	0	1	1	2	2	2	1	2	1	1	0	0	2	1	2	1	0	0	2	1	2	1	0	0	1
1	50	1	1	1	1700	10	2	2	12	1	1	1	2	2	2	1	0	1	1	1	0	167	60	1	0	2	0	0	2	1	2	2	2	1	1	1	2	1	2	2	2	1	2	2	2	1	0	0	2
2	24	1	3	2	1000	10	2	3	2	2	1	1	3	1	3	1	0	1	0	1	0	155	48	1	0	1	0	0	2	1	2	2	2	1	0	0	2	1	1	1	0	0	2	1	2	1	0	0	1
1	29	1	3	1	1200	10	1	2	3	1	1	1	2	2	3	1	0	1	0	1	0	175	65	2	1	1	0	0	1	1	1	2	1	1	0	0	1	0	0	1	0	0	2	1	2	2	1	2	2
1	29	1	3	1	1200	10	2	2	3	1	1	1	2	2	3	1	0	1	0	1	0	175	65	2	1	1	0	0	1	1	1	2	1	1	0	0	1	0	0	1	0	0	2	1	2	2	1	2	2
1	25	1	3	2	1200	10	1	3	1	1	1	1	2	2	2	1	0	2	0	1	0	150	47	2	1	2	0	0	1	1	1	2	1	1	0	0	2	1	2	2	1	2	2	1	2	2	1	2	2
1	40	1	4	1	1000	12	2	3	12	1	1	1	2	2	3	1	0	2	3	1	0	170	62	2	4	2	0	0	2	1	2	2	2	1	1	1	1	0	0	2	1	2	2	1	2	2	1	1	2
1	22	1	3	1	2250	10	2	3	4	1	1	1	2	2	3	1	0	2	0	1	0	175	62	1	0	2	0	0	1	1	1	2	1	1	0	0	1	0	0	1	0	0	2	2	2	2	2	1	2
1	22	1	3	2	1500	8	2	3	1	1	1	1	2	2	2	1	0	2	0	1	0	168	62	1	0	2	0	0	1	1	1	2	1	1	0	0	1	0	0	1	0	0	2	2	2	1	0	0	1
1	24	3	3	2	2000	10	2	2	3	1	1	1	1	2	1	1	0	2	1	1	0	162	59	1	0	1	0	0	2	1	1	2	1	2	0	0	2	1	2	2	1	2	2	1	2	1	0	0	1
1	24	1	4	1	1700	10	2	2	4	1	1	1	1	1	2	1	0	2	0	1	0	165	59	1	0	2	1	2	2	2	1	2	1	2	0	0	1	0	0	2	2	2	2	2	2	1	0	0	1
2	24	1	2	2	1600	10	2	2	4	1	1	1	3	1	3	1	0	2	0	1	0	175	62	1	0	1	0	0	2	1	2	2	2	1	1	2	1	0	0	2	1	1	2	1	2	1	0	0	2
2	25	1	3	2	1500	12	2	2	3	1	1	1	3	1	3	1	0	2	2	1	0	162	64	2	1	1	0	0	2	1	2	2	2	1	1	1	2	1	2	2	1	2	2	1	2	1	0	0	2
1	42	1	4	1	1000	12	2	3	12	1	1	1	2	2	2	1	0	2	3	1	0	170	65	2	4	2	0	0	2	1	2	2	2	1	1	1	2	1	2	2	1	2	2	1	2	2	1	2	2
1	25	1	3	2	1400	12	2	3	5	1	1	1	3	1	3	1	0	2	3	1	0	175	62	1	0	2	1	1	2	2	1	2	1	2	0	0	1	0	0	2	1	2	2	1	2	2	1	2	2
1	23	1	1	2	1800	8	2	2	2	1	1	1	3	2	2	1	0	2	1	1	0	153	56	1	0	1	0	0	2	1	2	2	2	1	1	2	1	0	0	2	1	1	2	1	2	1	0	0	1
1	24	1	3	2	2000	10	2	2	2	1	1	1	3	1	2	1	0	2	0	1	0	162	59	1	0	2	0	0	1	1	1	2	1	1	0	0	1	0	0	2	1	2	2	1	2	1	0	0	1
1	24	1	4	2	2000	8	2	3	4	1	1	1	2	1	1	1	0	1	1	1	0	162	59	1	0	2	0	0	2	1	1	2	1	2	0	0	1	0	0	2	1	1	2	1	2	1	0	0	1
1	26	1	3	1	1600	8	2	2	6	1	1	1	3	1	3	1	0	2	1	1	0	172	62	1	0	2	0	0	2	1	2	2	2	1	1	1	1	0	0	2	1	1	2	1	2	1	0	0	1
1	27	2	1	2	2000	8	2	2	4	2	1	1	3	2	1	1	0	1	2	1	0	165	65	2	1	1	0	0	2	1	1	2	1	2	1	2	2	1	2	2	1	1	2	1	2	2	1	1	2
1	29	1	3	1	2000	10	2	2	10	1	1	1	2	1	3	1	0	2	3	1	0	180	64	2	2	2	0	0	2	1	1	2	1	1	0	0	1	0	0	2	1	2	2	1	1	1	0	0	1
1	26	1	4	2	1500	10	2	2	2	1	1	1	2	2	3	1	0	2	3	1	0	180	65	2	4	2	0	0	2	1	1	2	1	2	0	0	1	0	0	2	1	1	2	1	1	1	0	0	2
1	34	1	3	3	1600	10	2	3	10	1	1	1	3	1	3	1	0	2	0	1	0	180	64	1	0	2	1	2	2	2	1	2	1	1	0	0	2	1	1	1	0	0	2	1	1	1	0	0	1
1	26	4	3	1	1400	10	2	3	4	1	1	1	3	2	1	1	0	2	0	1	0	160	59	1	0	2	1	2	2	2	1	2	1	2	2	1	1	0	0	1	0	0	2	1	1	1	0	0	1
1	23	1	1	2	1800	8	2	2	2	1	1	1	3	2	2	1	0	2	1	1	0	153	56	1	0	1	0	0	2	1	2	2	2	1	1	2	1	0	0	2	1	1	2	1	1	1	0	0	1
1	21	1	4	2	1700	7	2	3	2	1	1	1	3	1	2	1	0	2	0	1	0	172	60	1	0	1	0	0	1	1	1	2	1	1	0	0	1	0	0	1	0	0	2	0	0	1	0	0	1
2	24	1	3	2	1200	10	2	3	2	2	1	1	3	1	3	1	0	2	0	1	0	155	46	1	0	1	0	0	2	2	1	2	1	1	0	0	1	0	0	1	0	0	2	0	0	1	0	0	1
1	19	1	4	2	1650	10	2	3	4	2	1	1	2	2	2	1	0	2	0	1	0	160	59	1	0	2	0	0	1	1	1	2	1	1	0	0	1	0	0	1	0	0	2	0	0	1	0	0	1
1	26	4	4	2	1700	8	2	3	1	1	1	1	3	2	3	1	0	2	0	1	0	162	60	1	0	1	0	0	1	1	1	2	1	1	1	2	1	0	0	1	0	0	1	0	0	1	0	0	1
1	27	1	4	2	1400	9	2	3	4	1	1	1	3	1	3	1	0	2	1	1	0	150	58	1	0	2	0	0	2	1	1	2	1	2	1	1	2	1	2	1	0	0	1	0	0	1	0	0	1
1	31	1	2	1	1500	12	2	3	11	1	1	1	3	1	3	1	0	1	3	1	0	160	61	1	0	2	1	1	2	1	1	2	1	2	0	0	2	1	2	1	0	0	1	0	0	2	1	2	1
1	24	1	3	2	1700	10	2	3	3	1	1	1	3	1	3	1	0	1	3	1	0	164	59	1	0	1	1	1	2	2	1	2	1	2	0	0	2	1	1	1	0	0	1	0	0	1	0	0	2
1	20	1	2	2	1400	8	2	2	1	1	1	1	3	2	3	1	0	1	0	1	0	170	59	2	1	1	0	0	1	1	1	2	1	1	0	0	1	0	0	1	0	0	1	0	0	1	0	0	1
1	27	1	3	1	1600	8	1	3	3	2	1	1	2	1	3	1	0	2	3	1	0	170	60	2	1	2	0	0	2	2	2	2	2	1	0	0	1	0	0	1	0	0	1	0	0	1	0	0	1
1	22	1	3	2	2000	8	2	3	2	1	1	1	3	1	2	1	0	1	0	1	0	168	59	2	2	2	0	0	1	1	1	2	1	1	0	0	1	0	0	1	0	0	1	0	0	1	0	0	1
1	24	3	2	2	1200	8	2	3	4	1	1	1	1	1	2	1	0	2	0	1	0	175	60	2	2	2	0	0	1	1	1	2	1	1	0	0	1	0	0	1	0	0	1	0	0	1	0	0	1
1	22	1	2	1	1600	10	2	3	1	1	1	1	2	2	3	1	0	2	1	1	0	167	59	1	0	2	0	0	2	2	2	2	2	1	0	0	1	0	0	1	0	0	1	0	0	1	0	0	1
1	27	1	3	2	1500	11	1	3	5	1	1	1	2	2	3	1	0	2	1	2	0	170	63	1	0	1	0	0	2	2	2	2	2	1	0	0	1	0	0	1	0	0	1	0	0	1	0	0	1
1	21	1	4	2	1600	10	2	3	12	1	1	1	3	1	2	1	0	1	1	2	0	172	61	1	0	1	0	0	2	1	2	2	2	1	0	0	1	0	0	1	0	0	1	0	0	1	0	0	2
2	26	1	3	2	1600	10	2	3	4	1	1	1	3	1	2	1	0	1	0	2	0	170	60	1	0	1	0	0	2	2	2	2	2	1	0	0	1	0	0	1	0	0	1	0	0	1	0	0	1
1	30	1	4	1	1200	8	2	3	3	1	1	1	2	2	3	1	0	2	0	2	0	160	65	2	1	2	0	0	1	1	1	2	1	1	0	0	1	0	0	1	0	0	1	0	0	1	0	0	2
1	27	1	4	1	2500	10	1	3	7	1	1	1	2	2	2	1	0	1	1	3	8	178	66	1	0	1	1	2	1	2	1	2	1	1	0	0	1	0	0	1	0	0	1	0	0	2	1	2	2
1	28	1	3	1	1700	10	2	2	4	1	1	1	2	1	3	1	0	1	0	1	0	167	64	1	0	2	0	0	1	1	1	2	1	1	0	0	2	1	1	1	0	0	1	0	0	1	0	0	1
1	25	1	3	2	1900	10	2	2	3	1	1	1	3	1	3	1	0	2	0	1	0	170	62	1	0	1	0	0	1	1	1	2	1	1	0	0	1	0	0	1	0	0	2	0	0	1	0	0	1
1	24	1	3	2	1200	10	2	3	4	2	1	1	3	2	2	1	0	2	0	1	0	175	62	1	0	1	0	0	1	1	1	2	1	1	0	0	1	0	0	1	0	0	2	0	0	1	0	0	2
1	27	1	3	2	1400	9	2	3	4	2	1	1	3	1	3	1	0	2	0	1	0	165	58	1	0	1	0	0	1	1	1	2	1	1	1	1	1	0	0	1	0	0	2	0	0	1	0	0	1
1	24	1	4	2	1800	10	2	3	4	2	1	1	1	1	3	1	0	2	0	1	0	176	62	1	0	2	0	0	1	1	1	2	1	1	0	0	1	0	0	1	0	0	2	0	0	2	2	2	1
1	26	1	4	2	1500	10	2	3	2	2	1	1	1	1	2	1	0	2	0	1	0	175	62	1	0	2	0	0	1	1	1	2	1	1	0	0	1	0	0	1	0	0	2	0	0	1	0	0	1
1	25	1	3	2	1500	10	2	2	7	2	1	1	2	1	3	1	0	1	2	1	0	165	65	1	0	2	0	0	1	1	1	2	1	1	0	0	2	1	2	1	0	0	2	0	0	1	0	0	1
1	24	1	3	2	1500	11	2	2	4	2	1	1	2	1	1	1	1	2	1	1	0	180	61	1	0	2	0	0	2	1	1	2	1	1	0	0	1	0	0	1	0	0	2	0	0	1	0	0	2
1	22	1	2	2	1800	8	2	3	2	1	1	1	3	2	2	1	0	2	0	1	0	170	59	1	0	2	0	0	1	1	1	2	1	1	0	0	1	0	0	1	0	0	2	0	0	1	0	0	2
1	21	1	4	2	1600	10	2	3	10	1	1	1	3	2	3	1	0	2	0	1	0	186	61	1	0	2	0	0	1	1	1	2	1	1	0	0	1	0	0	1	0	0	1	0	0	1	0	0	1
1	21	1	4	2	1600	10	2	3	10	1	1	1	3	1	3	1	0	2	0	1	0	186	61	1	0	2	0	0	1	1	1	2	1	1	0	0	1	0	0	1	0	0	1	0	0	1	0	0	1
1	24	2	2	2	1800	8	2	2	2	1	1	1	1	1	3	1	0	1	1	1	0	170	57	1	0	2	0	0	2	2	1	2	1	1	0	0	1	0	0	1	0	0	1	0	0	1	0	0	1
1	21	4	3	2	1650	10	1	3	2	1	1	1	2	2	3	1	0	2	0	1	0	172	60	1	0	1	0	0	1	1	1	2	1	1	0	0	1	0	0	1	0	0	1	0	0	1	0	0	1
1	28	1	3	2	1500	8	2	3	8	1	1	1	2	1	3	1	0	2	2	1	0	180	65	1	0	2	0	0	2	1	1	2	1	2	1	2	1	0	0	2	1	1	1	0	0	1	0	0	2
1	27	1	3	2	1400	9	2	3	4	1	1	1	3	2	2	1	0	1	0	1	0	150	60	1	0	2	0	0	2	1	1	2	1	2	1	2	2	1	1	1	0	0	1	0	0	1	0	0	1
1	27	1	3	2	1400	9	2	3	4	1	1	1	3	2	2	1	0	1	0	1	0	150	60	1	0	2	0	0	2	1	1	2	1	2	1	2	2	1	1	1	0	0	1	0	0	1	0	0	1
1	24	3	3	1	1600	10	2	2	4	1	1	1	3	1	1	1	0	1	2	1	0	178	68	1	0	1	0	0	2	1	1	2	1	2	0	0	1	0	0	1	0	0	1	0	0	1	0	0	2
1	28	3	2	2	2800	12	2	3	11	1	1	1	3	2	3	1	0	2	2	1	0	175	68	1	0	1	0	0	2	1	1	2	1	2	0	0	2	0	0	1	0	0	1	0	0	1	0	0	2
1	23	3	3	1	1400	10	1	3	4	1	1	1	2	2	3	1	0	2	0	1	0	160	59	1	0	1	1	2	2	2	1	2	1	2	2	0	1	0	0	1	0	0	1	0	0	1	0	0	1
1	27	4	1	1	2000	10	2	3	4	1	1	1	2	1	3	1	0	1	0	1	0	175	65	1	0	2	1	2	2	2	1	2	1	2	2	0	1	0	0	1	0	0	1	0	0	1	0	0	1
1	24	1	3	2	1800	10	1	2	4	1	1	1	2	2	1	1	0	2	0	1	0	170	60	2	1	1	0	0	1	1	1	2	1	1	0	0	1	0	0	1	0	0	1	0	0	1	0	0	1
1	24	1	3	2	1800	10	2	3	4	1	1	1	1	2	2	1	0	1	0	1	0	170	60	2	1	2	0	0	1	1	1	2	1	1	0	0	1	0	0	1	0	0	1	0	0	1	0	0	1
2	23	1	3	2	1200	10	2	3	4	1	1	1	3	1	3	1	0	2	0	1	0	170	61	2	1	1	0	0	2	1	2	2	2	1	0	0	2	1	1	2	1	2	1	0	0	1	0	0	1
1	19	1	3	2	1200	10	1	3	1	1	1	1	2	2	3	1	0	1	0	1	0	168	58	2	2	1	0	0	1	1	1	2	1	1	0	0	1	0	0	1	0	0	1	0	0	1	0	0	1
1	22	1	2	2	1000	8	2	3	2	1	1	1	1	1	2	1	0	2	0	1	0	170	61	2	2	2	0	0	1	1	1	2	1	1	0	0	1	0	0	1	0	0	1	0	0	1	0	0	1
1	22	1	1	2	1900	8	2	2	2	1	1	1	2	1	3	1	0	1	0	1	0	172	62	2	2	2	0	0	1	1	1	2	1	1	0	0	1	0	0	1	0	0	1	0	0	1	0	0	1
1	27	3	3	2	2500	12	2	3	5	1	1	1	3	1	3	1	0	2	0	1	0	168	60	1	2	2	2	2	1	2	2	2	1	1	2	1	1	0	0	2	2	2	1	0	0	2	1	2	2
1	26	1	3	2	1600	10	2	3	4	1	1	1	2	2	2	1	0	2	3	1	0	172	65	2	2	2	0	0	2	1	1	2	1	2	0	0	1	0	0	2	0	0	1	0	0	1	0	0	1
1	21	1	2	2	1500	8	1	2	2	1	1	1	2	2	3	1	0	1	3	1	0	172	82	2	2	1	0	0	2	1	2	2	2	1	0	0	1	0	0	1	0	0	2	0	0	1	0	0	1
1	26	1	1	2	1600	10	2	3	4	1	1	1	2	2	2	1	0	2	0	1	0	175	62	2	4	2	0	0	1	1	1	2	1	1	0	0	1	0	0	1	0	0	2	0	0	1	0	0	1
1	25	1	3	2	2500	10	2	3	4	1	1	1	3	2	2	1	0	2	0	1	0	182	65	2	4	2	0	0	1	1	1	2	1	1	0	0	1	0	0	1	0	0	2	0	0	1	0	0	1
1	28	3	2	2	2800	12	2	3	11	1	1	1	3	2	3	1	0	2	2	1	0	175	68	1	0	1	0	0	2	1	1	2	1	2	0	0	2	0	0	1	0	0	1	0	0	1	0	0	2
1	31	1	3	1	1500	12	1	3	1	1	1	1	2	2	3	1	0	1	1	1	0	160	59	1	0	1	0	0	2	1	2	2	1	2	0	0	2	1	2	1	0	0	1	0	0	2	1	2	1
2	24	1	3	1	1700	8	2	3	4	1	1	1	3	1	3	1	0	2	1	1	0	165	58	1	0	1	0	0	2	1	2	2	1	2	2	1	1	0	0	1	0	0	1	0	0	2	1	2	2
2	24	1	1	1	1500	12	2	2	4	1	1	1	1	1	3	1	0	2	1	1	0	160	53	1	0	2	0	0	2	1	2	2	2	1	0	0	1	0	0	1	0	0	1	0	0	1	0	0	1
1	22	1	2	1	1600	10	2	3	1	1	1	1	2	2	3	1	0	2	1	1	0	167	59	1	0	2	0	0	2	1	2	2	2	1	0	0	1	0	0	1	0	0	1	0	0	1	0	0	1
1	25	1	3	2	1700	9	1	2	3	1	1	1	2	2	3	1	0	2	1	2	0	167	59	1	0	1	0	0	2	1	2	2	2	1	0	0	1	0	0	1	0	0	1	0	0	1	0	0	2
2	29	1	3	2	2000	8	2	3	6	1	1	1	3	1	3	1	0	2	1	2	0	165	60	1	0	1	0	0	2	2	2	2	2	1	0	0	1	0	0	1	0	0	1	0	0	2	1	2	1
1	22	1	4	2	1400	8	2	3	2	1	1	1	1	1	3	1	0	2	1	2	0	164	59	1	0	1	0	0	2	1	2	2	2	1	0	0	1	0	0	1	0	0	1	0	0	1	0	0	1
1	30	1	4	1	1200	8	2	3	3	1	1	1	2	2	3	1	0	2	0	2	0	160	65	2	1	2	0	0	1	1	1	2	1	1	0	0	1	0	0	1	0	0	1	0	0	1	0	0	2
1	29	1	1	1	2200	10	2	3	11	1	1	1	3	2	3	1	0	1	0	3	15	175	65	1	0	2	0	0	1	1	1	2	1	1	0	0	1	0	0	1	0	0	1	0	0	1	0	0	2
1	24	1	4	2	1600	10	2	3	1	1	1	1	2	2	3	1	0	2	0	3	8	172	62	1	0	2	1	2	2	2	1	2	1	2	0	0	1	0	0	1	0	0	1	0	0	2	1	2	1
2	24	1	3	2	1800	10	2	3	2	2	1	1	3	1	3	1	0	2	0	1	0	155	46	1	0	1	0	0	1	1	1	2	1	1	0	0	1	0	0	1	0	0	2	0	0	1	0	0	1
1	24	1	3	2	1700	10	2	3	4	2	1	1	3	1	2	1	0	1	0	1	0	171	63	1	0	1	0	0	1	1	1	2	1	1	0	0	1	0	0	1	0	0	2	0	0	1	0	0	2
1	21	1	3	2	1700	8	2	2	2	1	1	1	2	2	2	1	0	2	0	1	0	172	60	1	0	2	0	0	1	1	1	2	1	1	0	0	1	0	0	1	0	0	2	0	0	1	0	0	1
1	26	1	1	1	1600	10	2	3	4	1	1	1	2	2	3	1	0	2	0	1	0	175	62	1	0	2	1	2	1	2	1	2	1	1	0	0	1	0	0	1	0	0	1	0	0	1	0	0	1
1	24	1	1	2	1500	11	2	2	4	1	1	1	2	1	1	1	1	2	1	1	0	180	61	1	0	2	0	0	2	1	1	2	1	2	0	0	1	0	0	1	0	0	1	0	0	1	0	0	2
1	25	1	4	2	1700	10	2	3	3	1	1	1	3	1	2	1	0	2	1	1	0	170	62	1	0	2	0	0	2	2	1	2	1	2	0	0	1	0	0	1	0	0	1	0	0	1	0	0	1
1	27	1	3	2	1400	9	2	3	4	1	1	1	3	1	3	1	0	2	1	1	0	150	58	1	0	2	0	0	2	1	1	2	1	2	1	1	2	1	2	1	0	0	1	0	0	1	0	0	1
1	34	4	1	1	1700	12	2	3	9	1	1	1	3	1	3	1	0	2	0	1	0	175	65	1	0	1	0	0	2	1	1	2	1	2	0	0	1	0	0	1	0	0	1	0	0	2	1	2	2
1	32	3	3	1	1700	11	2	2	12	1	1	1	3	1	3	1	0	2	0	1	0	175	67	1	0	2	1	2	2	2	1	2	1	2	2	0	2	1	1	1	0	0	1	0	0	1	0	0	1
1	26	1	1	2	1600	10	2	2	4	1	1	1	2	2	3	1	0	2	0	1	0	172	61	2	2	2	0	0	1	1	1	2	1	1	0	0	1	0	0	1	0	0	1	0	0	1	0	0	1
1	21	3	3	2	1700	8	2	2	1	1	1	1	1	2	2	1	0	1	0	1	0	168	58	2	2	1	0	0	1	1	1	2	1	1	0	0	1	0	0	1	0	0	1	0	0	1	0	0	1
1	21	1	2	2	1500	8	1	2	2	1	1	1	2	2	3	1	0	1	3	1	0	172	82	2	2	1	0	0	2	1	2	2	2	1	0	0	1	0	0	1	0	0	2	0	0	1	0	0	1
1	32	1	3	1	2000	10	1	2	10	1	1	1	2	2	3	1	0	2	0	1	0	170	60	2	4	1	0	0	1	1	1	2	1	1	0	0	1	0	0	1	0	0	2	0	0	1	0	0	1
1	26	1	3	2	1400	10	2	3	4	1	1	1	1	1	3	1	0	1	0	1	0	170	49	2	4	1	0	0	1	1	1	2	1	1	0	0	1	0	0	1	0	0	2	0	0	1	0	0	1
1	26	1	3	2	1400	10	2	3	4	1	1	1	1	1	3	1	0	1	0	1	0	170	49	2	4	2	0	0	2	1	1	2	1	2	0	0	1	0	0	1	0	0	2	0	0	1	0	0	1
1	34	4	1	1	1700	12	2	3	9	1	1	1	3	1	3	1	0	2	0	1	0	175	65	1	0	1	0	0	2	1	1	2	1	2	0	0	1	0	0	1	0	0	1	0	0	2	1	2	2
1	29	1	1	1	1800	11	2	3	6	1	1	1	3	2	1	1	0	2	1	1	0	170	64	1	0	1	0	0	2	1	2	2	1	2	1	1	1	0	0	1	0	0	1	0	0	1	0	0	2
1	22	1	1	1	2000	10	2	2	2	1	1	1	3	2	3	1	0	2	0	2	0	175	62	2	1	1	0	0	1	1	1	2	1	1	0	0	1	0	0	1	0	0	1	0	0	1	0	0	1
1	25	1	4	1	1600	10	2	2	4	1	1	1	3	1	3	1	0	1	0	3	12	165	62	1	0	1	0	0	1	1	1	2	1	1	1	2	2	1	2	1	0	0	2	0	0	1	0	0	2
1	26	3	3	2	2000	10	2	3	4	1	1	1	3	1	3	2	2	1	0	1	0	180	66	1	0	1	0	0	2	1	1	2	1	2	0	0	2	1	2	2	1	2	2	1	2	2	1	2	2
1	22	1	3	1	1200	11	2	2	11	1	1	1	3	1	3	2	2	1	0	1	0	178	68	1	0	1	0	0	2	1	2	2	1	2	0	0	1	0	0	2	1	2	2	1	2	2	1	2	1
1	41	1	1	1	2000	10	2	3	12	1	1	1	2	2	3	2	0	1	0	1	0	180	64	1	0	2	0	0	2	1	2	2	2	1	0	0	1	0	0	2	1	1	2	1	2	2	1	2	2
1	29	1	3	2	2500	10	2	3	10	1	1	1	3	1	3	2	2	1	0	1	0	169	59	1	0	1	0	0	2	1	2	2	2	1	0	0	1	0	0	2	1	2	2	1	2	2	1	2	1
1	22	1	3	1	2000	12	1	2	8	1	1	1	2	2	3	2	0	1	0	1	0	168	60	1	0	1	1	1	1	2	1	2	1	1	0	0	1	0	0	2	1	1	2	1	2	1	0	0	2
1	27	1	1	1	2000	10	2	3	6	1	1	1	2	2	3	2	2	1	0	1	0	178	62	1	0	1	1	2	2	2	1	2	1	1	0	0	2	0	0	2	2	2	2	1	2	1	0	0	1
1	29	1	3	1	1600	12	2	2	10	1	1	1	2	2	3	2	2	1	0	1	0	178	62	1	0	2	1	1	2	2	1	2	1	1	1	2	1	0	0	2	1	1	2	1	2	2	1	2	2
1	34	1	1	2	1800	10	2	3	12	1	1	1	3	1	1	2	2	1	0	1	0	175	65	1	0	2	0	0	2	1	1	2	1	2	0	0	1	0	0	2	1	2	2	1	2	2	1	2	1
1	41	2	1	3	2000	12	2	2	11	1	1	1	3	1	3	2	0	1	0	1	0	168	65	1	0	2	1	1	2	2	1	2	1	2	0	0	1	0	0	2	1	1	2	1	2	1	0	0	2
2	41	1	2	1	2000	10	2	3	18	1	1	1	3	1	2	2	1	2	0	1	0	182	68	1	0	1	1	2	2	2	1	2	1	2	2	1	2	1	1	2	1	2	2	1	2	2	1	1	1
1	26	1	4	1	2600	10	2	2	6	1	1	1	2	2	3	2	1	2	1	1	0	165	58	1	0	2	0	0	2	1	2	2	2	1	0	0	1	0	0	2	1	2	2	1	2	2	1	2	1
1	30	1	4	1	2500	10	2	2	7	1	1	1	2	2	3	2	1	2	1	1	0	170	62	1	0	2	0	0	2	1	2	2	2	1	0	0	2	1	2	1	0	0	2	1	2	2	1	1	2
1	34	1	2	2	1800	10	1	1	12	1	1	1	2	2	2	2	2	1	0	1	0	179	68	1	0	1	0	0	2	1	2	2	2	1	0	0	2	1	2	2	1	1	2	1	2	2	1	2	2
1	20	4	4	3	2000	10	2	3	10	1	1	1	1	2	3	2	0	1	0	3	0	162	70	2	3	2	0	0	1	1	1	2	1	1	0	0	1	0	0	1	0	0	2	1	2	2	1	2	2
1	20	4	4	3	2000	10	2	3	10	1	1	1	1	2	3	2	0	1	0	3	0	162	70	2	3	2	0	0	1	1	1	2	1	1	0	0	1	0	0	1	0	0	2	1	2	2	1	2	2
1	20	4	4	3	2000	10	2	3	10	1	1	1	1	2	3	2	0	1	0	3	0	162	70	2	3	2	0	0	1	1	1	2	1	1	0	0	1	0	0	1	0	0	2	1	2	2	1	2	2
1	26	1	3	2	1800	10	2	3	4	1	1	1	2	2	1	2	0	1	0	3	14	180	64	1	0	2	0	0	1	1	1	2	1	1	0	0	2	1	2	2	2	2	2	1	2	1	0	0	1
1	28	1	3	2	1700	12	2	3	10	1	1	1	2	2	3	2	2	1	0	1	0	178	68	1	0	2	1	2	2	2	1	2	1	2	0	0	1	0	0	2	1	2	2	1	2	1	0	0	2
1	29	1	2	1	1800	10	2	3	4	1	1	1	3	1	3	2	2	1	0	1	0	172	61	1	0	1	0	0	2	1	2	2	1	2	0	0	1	0	0	2	1	2	2	1	2	1	0	0	2
1	32	4	4	1	2000	2	2	3	8	1	1	1	1	2	3	2	2	1	0	1	0	170	62	2	3	2	0	0	2	1	1	2	1	2	0	0	1	0	0	2	1	1	2	1	2	1	0	0	1
1	32	4	4	1	2000	2	2	3	8	1	1	1	1	2	3	2	2	1	0	1	0	170	62	2	3	2	0	0	2	1	1	2	1	2	0	0	1	0	0	2	1	1	2	1	2	1	0	0	1
1	26	1	2	2	1700	10	2	2	4	1	1	1	2	1	3	2	1	1	0	3	6	175	62	1	0	1	0	0	2	1	2	2	2	1	0	0	2	2	2	2	1	2	2	1	2	1	0	0	2
1	26	1	3	2	2000	10	2	3	4	1	1	1	3	1	1	2	0	1	0	1	0	180	64	1	0	2	0	0	2	1	1	2	1	2	1	1	1	0	0	2	1	1	2	1	2	1	0	0	1
1	24	1	3	2	2000	10	2	2	4	1	1	1	3	2	3	2	0	1	0	1	0	180	61	1	0	2	0	0	2	1	1	2	1	2	1	1	2	1	1	2	1	1	2	1	2	2	1	2	2
1	24	1	2	2	1600	10	2	3	4	1	1	1	3	2	2	2	1	1	3	3	14	180	62	1	0	2	0	0	2	2	1	2	1	1	0	0	1	0	0	2	1	2	2	1	2	2	1	2	1
1	27	1	3	2	200	10	2	2	3	1	1	1	3	1	3	2	0	2	1	1	0	170	63	1	0	1	0	0	2	1	2	2	2	1	0	0	1	0	0	1	0	0	2	1	2	1	0	0	2
1	27	1	3	2	1300	11	2	3	5	1	1	1	3	2	2	2	2	1	0	1	0	170	64	1	0	1	0	0	2	1	2	2	2	1	1	2	2	1	1	2	1	2	2	1	2	1	0	0	1
2	25	1	3	2	1000	12	2	3	2	1	1	1	3	2	3	2	0	2	1	1	0	150	55	1	0	1	0	0	2	1	2	2	2	1	1	2	1	0	0	2	1	2	2	1	2	2	1	2	2
1	25	1	3	2	1000	8	1	3	3	1	1	1	2	2	2	2	0	2	2	1	0	175	67	2	1	1	0	0	2	1	2	2	2	1	0	0	1	0	0	1	0	0	2	1	1	1	0	0	2
2	25	1	3	2	1400	12	2	3	2	1	1	1	3	1	2	2	0	2	2	1	0	170	59	2	3	1	2	2	2	2	1	2	1	2	2	1	1	0	0	2	2	2	2	2	1	2	2	1	2
1	27	4	3	2	1300	1	2	3	5	1	1	1	3	1	2	2	2	2	0	3	6	170	64	1	0	1	0	0	2	1	1	2	1	2	0	0	1	0	0	2	1	2	2	1	1	1	0	0	1
1	24	1	4	2	2000	10	2	2	4	1	1	1	3	2	3	2	0	1	0	1	0	180	61	1	0	2	0	0	2	1	1	2	1	1	1	1	2	1	1	2	1	1	2	1	1	2	1	2	2
1	26	4	3	2	1900	10	2	2	4	1	1	1	2	1	3	2	2	1	0	1	0	180	64	1	0	1	0	0	2	1	1	2	1	2	0	0	1	0	0	1	0	0	2	1	1	2	1	1	1
1	29	1	3	1	2000	11	2	2	10	1	1	1	2	1	3	2	0	1	0	1	0	172	63	1	0	2	0	0	2	1	2	2	2	1	1	2	2	1	1	1	0	0	2	1	1	2	1	2	2
2	25	1	3	2	1000	12	2	3	2	1	1	1	3	2	3	2	0	2	1	1	0	150	55	1	0	1	0	0	2	1	2	2	2	1	1	2	1	0	0	2	1	2	2	1	1	2	1	2	2
2	28	1	2	1	1500	10	2	3	8	1	1	1	3	1	2	2	2	1	0	1	0	170	59	2	3	2	0	0	2	1	2	2	2	1	0	0	2	1	2	2	1	1	2	1	1	2	1	1	1
1	26	1	1	2	2000	10	2	3	4	1	1	1	2	2	3	2	1	1	0	1	12	184	66	1	0	2	0	0	2	1	1	2	1	1	0	0	1	0	0	1	0	0	2	0	0	2	1	2	2
1	24	1	4	1	2500	10	2	3	4	1	1	1	3	1	3	2	1	1	0	1	0	170	62	1	0	1	1	2	2	2	1	2	1	2	0	0	1	0	0	1	0	0	1	0	0	2	2	2	1
1	32	1	4	1	1700	10	2	2	10	1	1	1	2	2	2	2	1	1	1	1	0	175	65	1	0	2	1	1	2	2	1	2	1	2	1	2	2	1	2	2	2	2	1	0	0	1	0	0	1
1	25	3	1	1	2000	8	2	3	5	1	1	1	2	2	3	2	2	1	0	1	0	175	60	2	3	2	1	2	2	2	1	2	1	1	0	0	1	0	0	1	0	0	2	0	0	2	1	2	2
1	22	1	1	1	1700	8	2	2	6	1	1	1	2	2	2	2	2	2	0	1	0	173	63	2	4	2	0	0	1	1	1	2	1	1	1	2	1	0	0	1	0	0	2	0	0	2	1	2	2
1	38	1	3	1	1900	10	2	3	12	1	1	1	3	1	3	2	1	2	2	1	0	178	65	1	0	2	0	0	2	1	2	2	2	1	0	0	2	1	1	2	1	1	1	0	0	1	0	0	1
1	21	1	3	2	1600	10	2	3	4	1	1	1	3	2	3	2	2	1	0	3	6	175	62	1	0	2	1	1	2	2	1	2	1	2	1	2	1	0	0	1	0	0	1	0	0	1	0	0	2
1	25	1	3	2	1800	11	2	3	6	1	1	1	1	1	3	2	1	1	0	3	6	181	65	1	0	1	0	0	2	1	2	2	2	1	0	0	1	0	0	1	0	0	1	0	0	2	1	1	2
1	24	2	4	2	2000	10	2	2	4	1	1	1	3	2	3	2	0	1	0	1	0	180	63	1	0	2	0	0	2	1	1	2	1	1	0	0	2	0	0	1	0	0	1	0	0	1	0	0	2
1	26	3	3	2	1400	10	2	3	4	1	1	1	3	1	3	2	0	2	2	1	0	175	67	1	0	1	0	0	2	1	1	2	1	2	0	0	2	1	2	1	0	0	1	0	0	1	0	0	2
1	29	1	3	1	1700	10	2	3	9	1	1	1	2	2	3	2	2	2	0	1	0	168	58	1	0	2	1	2	2	2	1	2	1	2	1	2	1	0	0	1	0	0	1	0	0	1	0	0	1
1	29	1	3	2	2500	10	2	3	10	1	1	1	3	1	1	2	1	1	0	1	0	162	62	1	0	1	1	2	2	2	1	2	1	2	0	0	1	0	0	2	1	2	1	0	0	1	0	0	1
1	25	1	3	2	1400	8	2	3	2	1	1	1	3	1	3	2	0	1	0	1	16	160	60	1	0	2	2	1	2	2	1	2	1	2	2	0	2	1	2	2	1	1	1	0	0	1	0	0	1
1	29	1	3	1	1600	12	2	3	10	1	1	1	3	1	3	2	0	1	0	1	0	178	62	2	1	1	1	2	1	2	1	2	1	1	1	1	2	1	2	1	0	0	1	0	0	1	0	0	2
1	25	1	3	2	2500	8	2	3	2	1	1	1	3	2	2	2	0	2	0	1	0	170	65	2	1	1	1	2	2	2	1	2	1	2	1	2	2	1	2	1	0	0	1	0	0	2	1	1	2
1	27	1	1	2	1000	8	2	3	3	2	1	1	3	1	3	2	0	2	3	1	0	160	60	2	3	1	0	0	2	1	2	2	2	1	0	0	1	0	0	2	0	0	2	0	0	1	0	0	2
1	40	1	2	1	1800	10	2	2	18	1	1	1	1	1	3	2	1	1	0	1	0	173	62	1	0	1	0	0	2	1	2	2	1	1	1	2	1	0	0	2	1	2	1	0	0	1	0	0	2
1	21	1	3	2	1700	11	2	2	4	1	1	1	3	1	3	2	2	2	0	2	0	170	62	1	0	1	0	0	2	1	2	2	2	1	0	0	2	1	2	2	1	2	1	0	0	2	1	2	1
1	31	1	3	1	1500	8	2	2	6	1	1	1	1	2	3	2	1	1	0	3	0	165	58	1	0	1	1	1	2	2	1	2	1	2	1	1	2	1	1	1	0	0	1	0	0	1	0	0	2
1	26	1	2	1	2000	10	2	2	4	1	1	1	3	1	3	2	1	1	0	3	12	184	66	1	0	1	0	0	2	1	1	2	1	1	0	0	1	0	0	1	0	0	2	0	0	2	1	2	2
1	40	1	2	1	200	12	2	3	14	1	1	1	2	2	2	2	1	1	0	3	8	172	66	1	0	2	0	0	2	1	2	2	2	1	0	0	2	1	2	1	0	0	1	0	0	2	1	2	1
1	23	2	4	1	1600	10	2	3	4	1	1	1	3	2	3	2	0	2	0	1	0	180	64	1	0	1	1	2	2	2	1	2	1	2	2	0	1	0	0	1	0	0	1	0	0	1	0	0	2
1	24	1	3	2	2000	10	2	2	3	1	1	1	1	1	2	2	0	2	0	3	12	172	60	1	0	2	1	2	2	2	1	2	1	2	0	0	1	0	0	1	0	0	1	0	0	1	0	0	2
2	36	1	1	1	1500	10	2	3	10	1	1	1	2	1	3	2	1	2	0	3	12	180	66	1	0	2	0	0	2	1	2	2	2	1	0	0	2	1	1	1	0	0	1	0	0	2	1	1	2
1	28	1	3	2	1600	10	2	3	8	1	1	1	3	1	3	2	1	1	3	3	1	170	64	2	2	1	1	2	2	2	1	2	1	2	1	1	1	0	0	2	1	1	2	0	0	2	1	2	1
1	32	1	2	3	1200	8	1	3	4	1	1	1	1	1	3	1	0	2	0	1	0	165	56	1	0	1	0	0	1	1	1	2	1	1	0	0	1	0	0	1	0	0	1	0	0	1	0	0	1
1	28	1	3	2	1500	9	1	3	5	1	1	1	1	2	3	1	0	2	0	1	0	160	56	1	0	1	0	0	1	1	1	2	1	1	0	0	2	1	1	2	1	1	2	2	2	2	2	1	1
2	32	1	2	1	2500	8	1	3	10	1	1	1	2	1	2	1	0	1	2	1	0	180	68	1	0	1	0	0	2	1	2	2	1	2	0	0	2	1	1	2	1	2	2	1	2	1	0	0	1
1	25	1	3	2	2000	12	1	2	7	2	1	1	1	1	1	1	0	2	1	1	0	160	57	1	0	1	0	0	2	1	2	2	2	1	0	0	2	1	2	2	1	2	2	1	2	1	0	0	2
1	26	1	2	2	2000	9	1	3	4	1	1	1	2	1	3	1	0	1	0	1	0	168	60	1	0	1	0	0	2	1	2	2	2	1	0	0	2	1	2	1	0	0	2	1	2	1	0	0	1
2	24	1	3	2	1600	8	1	2	2	1	1	1	2	2	3	1	0	2	1	1	0	160	59	1	0	1	0	0	2	1	2	2	2	1	0	0	1	0	0	2	1	1	2	1	2	2	1	1	2
1	22	1	3	2	1500	8	1	3	2	1	1	1	2	2	2	1	0	2	0	1	0	160	52	2	1	1	0	0	1	1	1	2	1	1	0	0	2	1	2	1	0	0	2	1	2	1	0	0	1
1	26	3	2	1	2200	10	1	3	4	1	1	1	2	2	3	1	0	2	2	1	0	178	64	1	2	1	0	0	2	1	1	2	1	2	0	0	1	0	0	2	1	2	2	1	2	1	0	0	2
1	27	1	3	2	1600	10	1	2	5	1	1	1	2	2	3	1	0	1	3	1	0	175	65	2	2	1	0	0	2	1	2	2	2	1	1	1	2	1	1	2	2	2	2	1	2	1	0	0	2
1	28	1	3	2	1700	12	2	3	1	1	1	1	1	2	3	1	0	2	0	1	0	160	62	2	3	2	1	1	2	2	1	2	1	2	1	2	2	2	1	1	0	0	2	1	2	2	2	1	2
1	28	1	3	2	1700	12	2	3	1	1	1	1	1	2	3	1	0	2	0	1	0	160	62	2	3	2	1	1	2	2	1	2	1	2	1	2	2	2	1	1	0	0	2	1	2	2	2	1	2
1	28	1	4	1	2500	10	1	2	8	1	1	1	2	2	3	1	0	1	0	1	0	184	64	1	0	1	0	0	1	1	1	2	1	1	1	2	2	1	2	2	1	2	2	1	2	2	1	2	1
1	28	1	4	2	2500	10	1	2	8	1	1	1	2	2	3	1	0	1	0	1	0	184	64	1	0	1	0	0	1	1	1	2	1	1	1	2	2	1	2	2	1	2	2	1	2	2	1	2	1
1	29	1	2	3	1500	8	2	3	3	1	1	1	1	1	2	1	0	2	2	1	0	168	65	1	0	2	0	0	2	2	1	2	1	2	0	0	1	0	0	2	1	2	2	2	2	2	1	2	1
1	31	1	3	1	1800	10	1	2	3	2	1	1	2	2	3	1	0	2	0	1	0	180	68	1	0	1	1	1	2	2	1	2	1	2	2	1	2	1	2	2	1	2	2	1	2	1	0	0	2
2	25	1	3	2	1200	10	2	3	1	2	1	1	1	2	2	1	0	2	0	1	0	150	46	1	0	2	1	2	2	2	1	2	1	2	0	0	2	2	2	2	1	1	2	1	2	2	2	2	2
1	36	1	3	3	1800	10	1	3	10	1	1	1	1	1	3	1	0	2	0	1	0	176	62	1	0	1	1	2	2	2	1	2	1	2	0	0	1	0	0	1	0	0	2	1	2	2	1	2	1
1	27	1	4	2	1600	10	1	2	5	1	1	1	2	1	3	1	0	2	3	1	0	175	65	2	2	1	0	0	2	1	2	2	2	1	1	2	2	1	1	2	1	1	2	1	2	1	0	0	2
1	28	1	3	2	1700	12	2	3	1	1	1	1	1	2	3	1	0	2	0	1	0	160	62	2	3	2	1	1	2	2	1	2	1	2	1	2	2	2	1	1	0	0	2	1	2	2	2	1	2
1	18	1	4	3	1900	12	1	3	1	1	1	1	1	1	2	1	0	1	0	1	0	180	65	2	3	1	1	1	2	2	1	2	1	2	2	1	1	0	0	2	1	1	2	2	2	1	0	0	2
1	28	1	3	2	1700	12	2	3	1	1	1	1	1	2	3	1	0	2	0	1	0	160	62	2	3	2	1	1	2	2	1	2	1	2	1	2	2	2	1	1	0	0	2	1	2	2	2	1	2
1	24	3	4	2	2000	10	1	2	1	1	1	1	2	1	2	1	0	2	1	1	0	162	59	1	0	1	0	0	2	1	1	2	1	2	0	0	2	1	2	2	1	2	2	1	2	2	1	2	1
2	28	2	3	2	1600	9	1	3	8	1	1	1	1	2	3	1	0	1	0	1	0	160	56	1	0	1	1	1	2	2	1	2	1	2	2	0	2	1	1	2	1	1	2	1	2	2	1	1	1
1	27	3	4	2	1300	11	2	3	2	1	1	1	1	2	3	1	0	2	0	3	0	176	64	1	0	2	0	0	1	1	1	2	1	1	0	0	1	0	0	2	1	2	2	1	2	1	0	0	1
1	38	1	2	1	2000	12	1	3	17	1	1	1	2	1	3	1	0	1	0	1	0	175	54	1	0	1	1	2	2	2	1	2	1	1	0	0	1	0	0	2	1	2	2	1	2	1	0	0	1
1	38	1	2	1	2200	12	1	3	17	1	1	1	2	1	3	1	0	1	0	1	0	175	64	1	0	1	1	2	2	2	1	2	1	2	0	0	1	0	0	2	1	2	2	1	2	1	0	0	1
1	38	1	2	1	2000	12	1	3	17	1	1	1	2	1	3	1	0	1	0	1	0	175	54	1	0	1	1	2	2	2	1	2	1	2	0	0	1	0	0	2	1	2	2	1	2	1	0	0	1
1	37	4	3	3	2000	10	1	2	7	2	1	1	2	1	3	1	0	1	1	1	0	172	70	1	0	1	1	1	2	2	1	2	1	2	2	0	2	1	1	2	1	1	2	1	2	2	1	1	2
1	24	1	4	2	1600	10	1	2	4	1	1	1	2	1	3	1	0	1	1	1	0	175	62	1	0	1	0	0	2	1	2	2	2	1	1	1	1	0	0	2	1	1	2	1	2	1	0	0	1
2	27	4	3	1	1600	10	1	3	4	1	1	1	2	2	3	1	0	2	0	1	0	180	61	2	1	1	1	1	1	2	1	2	1	1	0	0	1	0	0	2	1	1	2	1	2	1	0	0	1
1	46	1	4	1	1000	12	1	3	12	1	1	1	2	2	3	1	0	2	0	1	0	170	66	2	4	1	0	0	1	1	1	2	1	1	1	2	1	0	0	2	1	2	2	1	1	2	1	2	2
2	27	3	3	2	1600	8	1	3	5	1	1	1	2	2	2	1	0	1	0	1	0	165	64	1	0	1	0	0	1	1	1	2	1	1	0	0	2	2	2	2	1	2	2	1	1	1	0	0	2
1	28	1	2	3	1900	10	1	3	10	1	1	1	1	1	3	1	0	2	2	1	0	180	65	1	0	1	0	0	2	1	1	2	1	2	0	0	2	1	1	1	0	0	2	1	1	2	1	2	1
1	32	1	3	1	2000	10	1	1	3	1	1	1	2	1	1	1	0	2	2	1	0	179	64	1	0	1	0	0	2	1	2	2	1	2	2	2	2	1	2	2	1	2	2	1	1	1	0	0	1
1	36	1	3	1	1600	8	1	3	10	1	1	1	2	2	3	1	0	1	2	1	0	172	70	1	0	1	0	0	2	1	2	2	1	2	0	0	1	0	0	2	1	1	2	1	1	2	1	1	2
2	27	4	3	2	1600	10	1	3	4	1	1	1	2	2	3	1	0	2	0	1	0	180	61	2	1	1	1	1	1	2	2	2	1	1	0	0	1	0	0	2	1	1	2	1	1	1	0	0	1
2	24	1	3	2	1800	10	1	3	4	1	1	1	2	1	2	1	0	2	2	1	0	160	59	2	1	1	0	0	2	1	2	2	2	1	1	2	1	0	0	2	1	1	2	1	1	1	0	0	2
1	36	1	3	1	1700	10	1	3	10	1	1	1	2	1	3	1	0	1	0	3	12	176	64	1	0	1	2	2	2	2	1	2	1	2	2	0	1	0	0	1	0	0	2	1	1	1	0	0	1
1	25	1	4	1	1500	10	1	3	4	1	2	1	2	2	1	1	0	2	0	1	0	170	59	1	0	1	0	0	1	1	1	2	1	1	1	2	2	1	2	1	0	0	2	0	0	1	0	0	1
1	19	1	4	2	1600	10	1	3	1	1	2	1	1	1	2	1	0	2	0	1	0	169	56	1	0	1	0	0	2	2	1	2	1	1	0	0	1	0	0	1	0	0	1	0	0	1	0	0	1
2	22	1	3	2	1200	8	1	3	1	1	2	1	1	1	3	1	0	2	1	1	0	168	54	1	0	1	0	0	2	2	1	2	1	1	0	0	1	0	0	1	0	0	1	0	0	1	0	0	1
1	27	1	3	2	1500	11	1	3	5	1	2	1	2	2	3	1	0	2	0	1	0	170	62	1	0	1	0	0	1	1	1	2	1	1	0	0	1	0	0	1	0	0	2	0	0	1	0	0	1
1	34	1	3	3	1700	8	1	2	4	1	2	1	1	1	3	1	0	2	0	1	0	180	65	1	0	1	0	0	1	1	1	2	1	1	0	0	1	0	0	1	0	0	1	0	0	1	0	0	1
1	22	1	3	3	2000	9	1	3	2	1	2	1	2	2	1	1	0	2	0	1	0	182	66	1	0	1	0	0	1	1	1	2	1	1	0	0	1	0	0	1	0	0	1	0	0	1	0	0	1
1	29	1	3	1	2000	10	1	3	6	1	2	1	2	2	3	1	2	1	2	1	0	162	54	1	0	1	1	2	2	2	1	2	1	2	1	2	2	2	1	1	0	0	1	0	0	1	0	0	1
1	19	1	2	2	1200	8	1	2	1	1	2	1	2	2	2	1	0	2	0	1	0	150	59	2	1	1	0	0	1	1	1	2	1	1	0	0	1	0	0	1	0	0	1	0	0	1	0	0	1
1	24	3	3	2	1900	10	1	2	4	1	2	1	2	2	1	1	0	2	0	1	0	175	64	2	1	1	0	0	1	1	1	2	1	1	0	0	1	0	0	1	0	0	1	0	0	1	0	0	1
1	22	1	4	2	2000	8	1	3	3	1	2	1	2	2	2	1	0	2	2	1	0	170	61	2	1	1	0	0	2	1	2	2	2	1	0	0	1	0	0	2	0	0	1	0	0	1	0	0	1
2	25	1	4	2	1600	12	1	3	3	1	2	1	1	1	3	1	0	1	0	1	0	170	64	2	2	1	0	0	1	1	1	2	1	1	0	0	1	0	0	1	0	0	1	0	0	1	0	0	1
1	20	1	3	2	1500	8	1	3	2	1	2	1	2	2	2	1	0	1	0	1	0	170	59	2	2	1	0	0	1	1	1	2	1	1	0	0	1	0	0	1	0	0	1	0	0	1	0	0	1
1	27	1	3	1	1600	10	1	3	6	1	2	1	2	2	3	1	0	2	0	2	0	162	70	2	1	1	0	0	1	1	1	2	1	1	0	0	1	0	0	1	0	0	1	0	0	1	0	0	1
1	26	4	3	3	2000	9	1	2	3	1	2	1	2	2	3	1	0	2	0	3	0	176	64	1	0	1	1	1	1	2	2	2	1	1	0	0	2	1	2	1	0	0	1	0	0	1	0	0	2
1	29	1	4	1	2000	9	1	3	4	1	2	1	2	1	1	1	0	2	0	3	12	172	60	1	0	1	1	1	2	2	1	2	1	2	1	2	2	1	2	1	0	0	1	0	0	1	0	0	1
1	22	1	3	1	1400	8	1	2	2	1	2	1	2	1	3	1	0	2	0	1	0	164	59	1	0	1	0	0	1	1	1	2	1	1	0	0	1	0	0	1	0	0	2	0	0	1	0	0	1
2	25	1	2	1	1600	10	1	3	5	1	2	1	2	2	2	1	0	2	0	1	0	172	61	1	0	1	0	0	1	1	1	2	1	1	0	0	1	0	0	1	0	0	2	0	0	1	0	0	2
1	27	1	3	1	1800	8	1	3	3	1	2	1	2	2	3	1	0	2	0	1	0	175	65	1	0	1	0	0	1	1	1	2	1	1	0	0	1	0	0	1	0	0	2	0	0	1	0	0	2
1	26	1	3	2	1500	8	1	3	4	1	2	1	1	2	3	1	0	2	0	1	0	178	65	1	0	1	0	0	1	1	1	2	1	1	0	0	1	0	0	1	0	0	1	0	0	1	0	0	1
1	19	1	3	2	1200	10	1	2	3	1	2	1	1	1	3	1	0	2	0	1	0	167	58	1	0	1	0	0	1	1	1	2	1	1	0	0	1	0	0	1	0	0	1	0	0	1	0	0	1
1	22	1	3	2	2000	9	1	3	2	1	2	1	1	1	3	1	0	2	2	1	0	184	66	1	0	1	0	0	2	2	1	2	1	1	0	0	1	0	0	1	0	0	1	0	0	1	0	0	1
2	22	1	1	2	1200	8	1	3	1	1	2	1	2	1	3	1	0	2	0	1	0	168	54	1	0	1	0	0	1	1	1	2	1	1	0	0	1	0	0	1	0	0	1	0	0	1	0	0	1
1	25	1	3	2	2000	9	1	3	7	1	2	1	2	2	3	1	0	1	1	1	0	175	58	1	0	1	0	0	2	1	1	2	1	1	0	0	1	0	0	1	0	0	2	0	0	1	0	0	1
1	22	1	2	3	1600	1	1	2	1	1	2	1	1	1	3	1	0	2	0	1	0	167	59	1	0	1	0	0	1	1	1	2	1	1	0	0	1	0	0	1	0	0	1	0	0	1	0	0	1
1	27	1	3	3	1800	8	1	3	3	1	2	1	2	2	3	1	0	2	0	1	0	175	65	1	0	1	0	0	1	1	1	2	1	1	0	0	1	0	0	1	0	0	1	0	0	1	0	0	2
1	25	3	4	2	1700	8	1	3	4	1	2	1	1	1	2	1	0	1	0	1	0	165	67	1	0	1	0	0	1	1	1	2	1	1	0	0	1	0	0	1	0	0	1	0	0	1	0	0	2
1	25	3	4	2	1700	8	1	3	4	1	2	1	1	1	2	1	0	1	0	1	0	165	67	1	0	1	0	0	1	1	1	2	1	1	0	0	1	0	0	1	0	0	1	0	0	1	0	0	2
2	25	4	3	2	1600	10	1	3	4	1	2	1	1	1	1	1	0	1	2	1	0	181	64	1	0	1	0	0	2	1	1	2	1	1	0	0	1	0	0	1	0	0	1	0	0	1	0	0	1
1	24	1	2	3	1600	10	1	2	1	1	2	1	2	2	2	1	0	2	0	1	0	182	66	1	0	1	1	2	1	2	1	2	1	1	0	0	1	0	0	1	0	0	1	0	0	2	2	2	2
1	24	3	4	3	1400	10	1	2	4	1	2	1	2	1	3	1	0	1	0	1	0	174	64	1	0	1	0	0	2	1	1	2	1	2	0	0	1	0	0	1	0	0	1	0	0	1	0	0	1
1	22	4	1	2	1600	10	1	3	2	1	2	1	1	1	3	1	0	2	1	1	0	165	60	1	0	1	0	0	2	2	1	2	1	2	0	0	1	0	0	1	0	0	1	0	0	1	0	0	1
1	24	1	1	2	1600	10	1	3	1	1	2	1	2	2	3	1	0	1	0	1	0	182	66	1	0	1	1	2	2	1	1	2	1	2	1	1	1	0	0	2	1	1	1	0	0	1	0	0	1
1	26	1	3	2	2600	13	1	2	7	1	2	1	2	2	2	1	0	1	1	1	0	175	64	1	0	1	2	2	2	2	1	2	1	2	2	0	2	2	2	1	0	0	1	0	0	2	1	2	2
1	22	1	1	1	1200	10	1	2	2	1	2	1	2	1	3	1	0	2	0	1	0	155	50	1	0	1	0	0	2	1	2	2	1	2	1	1	2	1	1	1	0	0	1	0	0	2	1	1	1
1	28	1	3	1	1800	10	1	3	4	1	2	1	2	1	3	1	0	2	2	1	0	175	65	1	0	1	0	0	2	1	2	2	1	2	0	0	2	0	0	1	0	0	1	0	0	1	0	0	1
1	25	1	4	2	1200	10	1	3	6	1	2	1	1	2	3	1	0	2	2	1	0	167	57	2	1	1	0	0	2	1	2	2	2	1	0	0	1	0	0	1	0	0	1	0	0	1	0	0	1
1	19	1	2	2	1200	8	1	3	1	1	2	1	2	1	3	1	0	2	2	1	0	160	59	2	1	1	0	0	2	2	2	2	2	1	0	0	1	0	0	1	0	0	1	0	0	1	0	0	1
2	25	1	1	1	2000	10	1	3	4	1	2	1	1	1	2	1	0	2	0	1	0	182	63	2	2	1	0	0	1	1	1	2	1	1	0	0	1	0	0	1	0	0	1	0	0	1	0	0	1
1	23	1	3	2	1700	8	1	2	2	1	2	1	2	1	1	1	0	1	0	1	0	180	64	2	2	1	0	0	1	1	1	2	1	1	0	0	1	0	0	1	0	0	1	0	0	1	0	0	1
1	27	1	3	2	2700	10	1	2	4	1	2	1	2	1	3	1	0	1	0	1	0	172	62	2	2	1	0	0	1	1	1	2	1	1	0	0	1	0	0	1	0	0	1	0	0	1	0	0	1
2	24	1	4	3	1600	8	1	3	2	1	2	1	2	2	3	1	0	2	0	1	0	176	64	2	2	1	0	0	1	1	1	2	1	1	0	0	1	0	0	1	0	0	1	0	0	1	0	0	1
1	27	3	2	2	1800	8	1	3	1	1	2	1	1	1	3	1	0	1	0	1	0	172	65	2	2	1	0	0	1	1	1	2	1	1	0	0	1	0	0	1	0	0	1	0	0	1	0	0	1
2	31	1	2	3	2000	8	1	3	4	1	2	1	1	1	3	1	0	1	3	1	0	182	68	2	2	1	0	0	2	1	1	2	1	2	0	0	1	0	0	1	0	0	1	0	0	1	0	0	1
1	27	1	4	2	2100	3	1	3	1	1	2	1	2	1	3	1	0	2	2	1	0	170	60	2	2	1	0	0	2	1	2	2	2	1	0	0	2	0	0	1	0	0	2	0	0	1	0	0	1
1	21	1	3	2	1500	10	1	3	1	1	2	1	2	2	3	1	0	1	2	1	0	161	58	2	2	1	0	0	2	1	2	2	2	1	0	0	1	0	0	1	0	0	2	0	0	1	0	0	1
1	18	1	3	2	1500	12	2	3	1	1	2	1	1	1	3	1	0	2	0	1	0	180	67	2	3	2	0	0	1	1	1	2	1	1	0	0	1	0	0	1	0	0	2	0	0	1	0	0	1
1	23	3	2	2	1000	8	1	2	1	1	2	1	2	2	3	1	0	1	0	1	0	170	62	2	3	1	0	0	1	1	1	2	1	1	0	0	1	0	0	1	0	0	2	0	0	1	0	0	1
1	30	1	3	1	1000	10	1	3	3	1	2	1	2	2	3	1	0	2	0	1	0	180	65	2	4	1	0	0	1	1	1	2	1	1	0	0	1	0	0	1	0	0	2	0	0	1	0	0	1
1	24	1	4	2	1600	10	1	2	7	1	2	1	1	1	2	1	0	2	0	1	0	167	57	2	4	1	0	0	1	1	1	2	1	1	0	0	1	0	0	1	0	0	2	0	0	1	0	0	1
1	28	4	3	2	2000	8	1	2	4	1	2	1	1	1	2	1	0	1	0	1	0	180	64	2	4	1	1	2	2	2	1	2	1	1	0	0	1	0	0	2	1	1	2	0	0	1	0	0	2
1	24	3	4	3	1400	10	1	2	4	1	2	1	2	1	3	1	0	1	0	1	0	174	64	1	0	1	0	0	2	1	1	2	1	2	0	0	1	0	0	1	0	0	1	0	0	1	0	0	1
1	22	4	1	2	1600	10	1	3	2	1	2	1	1	1	3	1	0	2	1	1	0	165	60	1	0	1	0	0	2	2	1	2	1	2	0	0	1	0	0	1	0	0	1	0	0	1	0	0	1
1	28	1	4	1	1700	10	1	3	4	1	2	1	2	2	2	1	0	1	0	1	0	167	61	1	0	1	0	0	2	1	2	2	1	2	1	1	1	0	0	1	0	0	1	0	0	1	0	0	1
1	24	1	3	2	1200	10	1	3	4	1	2	1	2	2	2	1	0	2	1	1	0	175	62	1	0	1	0	0	2	2	2	2	2	1	0	0	1	0	0	2	0	0	1	0	0	1	0	0	2
1	25	1	1	2	1700	9	1	2	3	1	2	1	2	2	3	1	0	2	1	2	0	167	59	1	0	1	0	0	2	1	2	2	2	1	0	0	1	0	0	1	0	0	1	0	0	1	0	0	2
1	26	1	4	2	1000	8	1	1	2	1	2	1	1	1	3	1	0	2	0	2	0	170	58	2	1	1	0	0	1	1	1	2	1	1	0	0	1	0	0	1	0	0	1	0	0	1	0	0	1
1	23	1	4	2	1700	8	1	3	1	1	2	1	2	2	3	1	0	2	0	2	0	165	63	2	1	1	0	0	1	1	1	2	1	1	0	0	1	0	0	1	0	0	1	0	0	1	0	0	2
1	25	1	3	2	1500	8	1	3	2	1	2	1	2	2	2	1	0	1	0	2	0	170	60	2	1	1	0	0	1	1	1	2	1	1	0	0	1	0	0	1	0	0	1	0	0	1	0	0	1
2	27	1	3	1	1800	10	1	3	8	1	2	1	2	1	3	1	0	2	0	3	12	175	64	1	0	1	0	0	1	1	1	2	1	1	1	2	1	0	0	1	0	0	2	0	0	2	1	1	2
1	32	1	3	1	1700	11	1	3	9	1	2	1	2	1	3	1	0	2	0	1	0	180	64	1	0	1	1	2	1	2	1	2	1	1	0	0	1	0	0	1	0	0	2	0	0	1	0	0	2
1	27	1	1	1	2000	8	1	3	3	1	2	1	2	2	3	1	0	1	0	1	0	178	64	1	0	1	0	0	1	1	1	2	1	1	0	0	1	0	0	1	0	0	2	0	0	1	0	0	1
1	29	1	3	1	2000	10	1	2	10	1	2	1	2	2	1	1	0	2	2	1	0	180	64	1	0	1	0	0	2	2	1	2	1	1	0	0	1	0	0	1	0	0	2	0	0	1	0	0	1
1	21	1	3	2	1600	8	1	3	2	1	2	1	1	2	1	1	0	2	0	1	0	172	60	1	0	2	0	0	1	1	1	2	1	1	0	0	1	0	0	1	0	0	1	0	0	1	0	0	1
2	26	1	4	2	2500	8	1	3	2	1	2	1	1	1	3	1	0	2	0	1	0	175	62	1	0	1	0	0	1	1	1	2	1	1	0	0	1	0	0	1	0	0	1	0	0	1	0	0	1
1	24	1	4	2	1600	10	1	3	2	1	2	1	2	2	2	1	0	2	0	1	0	176	62	1	0	1	0	0	1	1	1	2	1	1	0	0	1	0	0	1	0	0	1	0	0	1	0	0	1
1	31	1	4	3	2500	10	1	3	6	2	2	1	2	1	1	1	0	2	0	1	0	175	70	1	0	1	0	0	1	1	1	2	1	1	0	0	2	1	2	1	0	0	1	0	0	2	1	2	2
1	22	3	3	1	1600	12	1	2	6	1	2	1	2	2	2	1	0	2	2	1	0	183	66	1	0	1	0	0	2	1	1	2	1	1	2	2	1	0	0	1	0	0	1	0	0	1	0	0	2
1	28	2	3	2	2000	10	2	2	6	1	2	1	1	2	3	1	0	1	2	1	0	170	68	1	0	2	0	0	2	1	1	2	1	2	0	0	1	0	0	2	1	1	1	0	0	1	0	0	1
1	19	1	2	2	1200	8	1	2	1	1	2	1	2	2	2	1	0	2	0	1	0	150	59	2	1	1	0	0	1	1	1	2	1	1	0	0	1	0	0	1	0	0	1	0	0	1	0	0	1
1	24	1	3	3	1250	8	1	3	2	1	2	1	1	1	2	1	0	1	2	1	0	170	62	1	2	1	0	0	2	1	1	2	1	2	0	0	2	0	0	1	0	0	2	0	0	1	0	0	1
1	17	1	3	2	1600	10	1	3	5	1	2	1	2	2	3	1	0	2	3	1	0	175	65	2	2	1	0	0	2	1	2	2	2	1	0	0	1	0	0	2	0	0	2	0	0	1	0	0	1
2	24	1	3	2	1700	8	1	3	3	1	2	1	1	1	3	1	0	1	1	1	0	165	54	1	0	1	0	0	2	1	2	2	2	1	0	0	2	0	0	1	0	0	1	0	0	1	0	0	1
1	27	1	3	1	1600	10	1	3	6	1	2	1	2	2	3	1	0	2	0	2	0	162	70	2	1	1	0	0	1	1	1	2	1	1	0	0	1	0	0	1	0	0	1	0	0	1	0	0	1
1	41	1	1	1	2000	10	1	3	16	1	2	1	2	1	3	2	2	2	0	1	0	180	62	1	0	1	0	0	2	1	1	2	1	1	1	1	2	1	2	2	1	2	2	1	2	2	1	2	1
1	27	1	4	3	1700	10	1	2	4	1	2	1	2	1	3	2	1	1	0	1	0	180	66	1	0	1	0	0	2	2	1	2	1	2	0	0	1	0	0	2	1	2	2	1	2	2	1	2	1
1	24	4	3	2	2000	8	1	3	4	1	2	1	1	1	3	2	1	1	0	1	0	150	50	1	0	1	0	0	2	2	1	2	1	2	0	0	1	0	0	2	1	2	2	1	2	2	1	2	2
1	31	1	3	1	1400	1	1	3	10	1	2	1	2	1	3	2	1	1	0	1	0	180	65	1	0	1	0	0	2	1	2	2	1	2	0	0	1	0	0	2	1	2	2	1	2	1	0	0	1
1	27	1	3	1	1600	10	1	3	6	1	2	1	2	2	2	2	0	1	0	1	0	179	65	1	0	1	0	0	2	1	2	2	1	2	0	0	1	0	0	2	1	2	2	2	2	1	0	0	2
1	32	1	3	1	1700	12	1	3	11	1	2	1	2	2	3	2	2	1	0	1	0	175	64	1	0	1	0	0	2	1	2	2	1	2	0	0	1	0	0	1	0	0	2	1	2	2	1	2	1
1	30	3	3	3	200	10	1	3	10	1	2	1	2	1	2	2	0	2	0	1	0	175	65	2	4	1	1	2	2	2	1	2	1	2	2	0	2	1	1	1	0	0	2	1	2	2	1	1	2
1	35	1	2	3	1700	9	1	3	11	1	2	1	1	1	1	2	0	1	0	3	0	167	70	1	0	1	2	2	2	2	1	2	1	2	2	1	1	0	0	2	2	2	2	2	2	2	2	2	2
1	26	1	3	1	1400	10	1	3	4	1	2	1	1	1	1	2	0	1	0	3	8	175	60	1	0	1	0	0	2	1	1	2	1	1	1	2	2	1	1	2	1	2	2	1	2	2	1	2	1
1	25	1	1	2	2000	10	1	2	4	1	2	1	2	2	3	2	2	1	0	3	12	162	57	1	0	1	1	2	2	2	1	2	1	2	0	0	1	0	0	1	0	0	2	1	2	1	0	0	1
1	40	1	2	1	1800	10	1	3	14	1	2	1	2	2	2	2	2	1	0	3	4	180	64	1	0	1	0	0	2	1	2	2	1	2	1	1	1	0	0	2	2	2	2	1	2	1	0	0	1
1	26	1	2	1	1000	10	1	3	4	1	2	1	2	2	3	2	2	1	0	1	0	172	62	1	0	1	1	2	2	2	1	2	1	2	0	0	1	0	0	1	0	0	2	1	2	2	1	1	2
2	22	1	3	1	1200	8	1	3	5	1	2	1	1	2	3	2	0	2	1	1	0	163	58	1	0	1	0	0	2	1	2	2	1	2	2	0	2	1	1	2	1	1	2	1	2	2	1	2	1
1	26	1	4	1	2600	10	1	2	10	1	2	1	1	1	3	2	0	2	1	1	0	165	62	1	0	1	0	0	2	1	2	2	1	2	2	0	1	0	0	2	1	2	2	1	2	1	0	0	1
2	23	1	4	2	1500	8	1	3	1	1	2	1	2	2	3	2	0	1	0	1	0	168	63	1	0	1	0	0	2	1	2	2	2	1	0	0	2	1	1	2	1	1	2	1	2	1	0	0	2
1	34	1	2	2	1800	10	1	1	12	1	2	1	2	2	2	2	2	1	0	1	0	179	68	1	0	1	0	0	2	1	2	2	2	1	0	0	2	1	2	2	1	1	2	1	2	2	1	2	2
1	30	3	3	3	200	10	1	3	10	1	2	1	2	1	2	2	0	2	0	1	0	175	65	2	4	1	1	2	2	2	1	2	1	2	2	0	2	1	1	1	0	0	2	1	2	2	1	1	2
1	26	1	1	3	2000	10	1	2	4	1	2	1	2	2	3	2	2	1	0	3	12	176	62	1	0	1	0	0	1	1	1	2	1	1	0	0	1	0	0	2	1	2	2	1	2	1	0	0	1
1	42	1	2	3	200	12	1	2	20	1	2	1	1	1	2	2	1	2	0	3	16	182	66	1	0	1	1	2	2	2	1	2	1	2	1	2	2	1	2	2	1	2	2	1	2	2	2	1	2
1	40	1	2	1	1800	10	1	3	13	1	2	1	2	2	2	2	2	1	0	3	4	180	64	1	0	1	0	0	2	1	2	2	1	2	1	1	1	0	0	2	0	0	2	1	2	1	0	0	2
1	28	1	2	1	1500	10	1	2	8	1	2	1	2	2	3	2	0	1	2	3	14	165	57	1	0	1	0	0	2	1	2	2	1	2	0	0	2	1	2	2	1	2	2	1	2	1	0	0	1
1	24	1	4	2	1600	10	1	3	4	1	2	1	2	2	3	2	1	1	0	1	0	175	66	1	0	1	1	2	2	2	1	2	1	2	0	0	1	0	0	1	0	0	2	1	2	1	0	0	1
1	35	1	2	3	1700	9	1	3	11	1	2	1	1	1	1	2	0	1	0	3	0	167	70	1	0	1	2	2	2	2	1	2	1	2	2	1	1	0	0	2	2	2	2	2	2	2	2	2	2
1	34	1	3	1	1700	12	1	3	14	1	2	1	2	2	2	2	1	1	0	3	8	170	65	1	0	1	0	0	1	1	1	2	1	1	1	1	2	1	1	2	1	1	2	1	2	2	1	1	1
1	36	1	2	1	2000	12	1	3	12	1	2	1	2	2	2	2	1	1	0	3	12	180	65	1	0	1	1	2	2	2	1	2	1	2	1	2	2	1	1	2	1	2	2	1	2	2	1	1	2
1	28	1	4	2	1000	10	1	3	5	2	2	1	2	1	3	2	0	2	0	1	0	175	67	1	0	1	2	1	2	2	1	2	1	2	2	0	1	0	0	2	1	1	2	1	2	2	1	2	2
1	25	1	3	2	1900	10	1	3	4	1	2	1	2	2	3	2	2	1	0	1	0	175	61	1	0	1	0	0	2	1	2	2	2	1	0	0	1	0	0	2	1	1	2	1	2	1	0	0	1
1	27	1	4	2	1800	10	1	2	4	1	2	1	2	2	2	2	1	1	0	1	0	180	65	1	0	1	0	0	2	1	2	2	2	1	0	0	2	1	2	2	1	1	2	1	2	1	0	0	1
1	28	1	4	2	1800	11	1	2	4	1	2	1	2	1	2	2	0	2	2	1	0	170	63	2	3	1	2	2	2	2	1	2	1	2	2	1	2	2	2	2	1	2	2	2	1	1	0	0	2
1	36	1	3	1	1500	11	1	3	12	1	2	1	2	2	3	2	1	1	0	3	0	178	68	1	0	1	1	1	2	2	1	2	1	2	0	0	1	0	0	2	1	2	2	1	1	1	0	0	1
1	41	1	2	1	2000	10	1	2	12	1	2	1	2	2	3	2	1	1	0	1	0	180	64	1	0	1	0	0	2	1	1	2	1	1	0	0	1	0	0	2	0	0	2	0	0	2	1	1	2
1	28	1	4	3	1500	1	1	3	6	2	2	1	1	1	3	2	0	1	0	1	0	165	65	1	0	1	0	0	1	1	1	2	1	1	0	0	1	0	0	1	0	0	1	0	0	2	1	2	2
1	24	2	3	2	2000	10	1	3	4	1	2	1	2	2	3	2	0	1	0	1	0	180	61	1	0	1	0	0	2	2	1	2	1	1	0	0	1	0	0	1	0	0	1	0	0	1	0	0	1
1	24	2	3	2	2000	10	1	3	4	1	2	1	2	2	3	2	0	1	0	1	0	180	61	1	0	1	0	0	2	1	1	2	1	2	0	0	1	0	0	1	0	0	1	0	0	1	0	0	1
1	31	1	3	2	1500	10	2	3	1	1	2	1	1	2	2	2	0	1	0	1	0	180	64	1	0	2	1	1	2	2	1	2	1	2	0	0	1	0	0	1	0	0	1	0	0	1	0	0	1
1	25	4	4	2	1800	8	1	3	1	1	2	1	2	2	3	2	0	2	0	1	0	174	63	1	0	1	1	1	2	2	1	2	1	2	2	0	2	1	2	2	1	1	1	0	0	1	0	0	2
1	26	1	3	1	1600	8	1	3	6	1	2	1	2	1	1	2	0	2	2	1	0	172	60	2	2	1	0	0	2	1	2	2	1	2	2	2	2	1	2	1	0	0	2	0	0	1	0	0	2
1	26	1	4	2	1500	8	1	3	3	1	2	1	2	2	3	2	1	1	2	3	0	170	59	1	0	1	0	0	2	1	2	2	2	1	0	0	2	1	1	1	0	0	1	0	0	1	0	0	2
1	24	1	3	1	2000	10	1	3	4	1	2	1	2	2	2	2	0	2	0	1	0	160	56	1	0	1	0	0	1	1	1	2	1	1	0	0	2	1	2	1	0	0	2	0	0	1	0	0	1
1	22	4	4	2	1000	10	1	3	4	1	2	1	2	2	3	2	2	1	0	1	0	180	66	1	0	1	0	0	2	1	1	2	1	2	1	2	2	1	2	2	1	2	1	0	0	1	0	0	2
1	26	3	3	2	2000	10	1	2	5	1	2	1	2	2	3	2	2	1	0	1	0	175	64	2	1	1	0	0	2	1	1	2	1	2	0	0	1	0	0	1	0	0	1	0	0	2	1	2	2
1	24	1	3	2	2500	10	1	3	4	1	2	1	2	2	3	2	2	2	0	1	0	174	62	2	1	1	1	2	2	2	1	2	1	2	0	0	1	0	0	1	0	0	1	0	0	1	0	0	2
1	23	1	3	2	1600	10	1	2	4	1	2	1	2	1	2	2	0	2	3	1	0	183	65	2	3	1	0	0	2	1	1	2	1	1	0	0	1	0	0	1	0	0	2	0	0	1	0	0	2
1	36	1	4	2	2500	10	1	3	12	1	2	1	2	2	3	2	1	2	0	1	0	175	61	2	3	1	1	2	2	2	1	2	1	2	1	2	2	1	2	1	0	0	2	0	0	1	0	0	1
1	22	4	4	2	1000	10	1	3	4	1	2	1	2	2	3	2	2	1	0	1	0	180	66	1	0	1	0	0	2	1	1	2	1	2	1	2	2	1	2	2	1	2	1	0	0	1	0	0	2
1	32	1	1	1	2200	8	1	2	4	1	2	1	2	2	2	2	0	1	1	1	0	170	60	1	0	1	0	0	2	1	2	2	1	2	0	0	1	0	0	2	1	2	1	0	0	2	1	2	2
1	24	1	4	2	2600	10	1	2	4	1	2	1	2	2	3	2	2	2	2	1	0	176	64	1	0	1	0	0	2	1	2	2	2	1	1	1	2	1	1	1	0	0	1	0	0	1	0	0	1
1	25	1	3	2	1400	8	1	3	2	1	2	1	2	2	1	2	0	2	1	2	0	160	60	1	0	1	0	0	2	1	2	2	2	1	0	0	1	0	0	1	0	0	1	0	0	1	0	0	1
1	25	1	3	2	200	10	1	3	6	1	2	1	2	2	2	2	1	1	0	2	0	180	66	1	0	1	0	0	2	1	2	2	2	1	1	2	2	1	1	1	0	0	1	0	0	1	0	0	2
1	24	1	3	1	1600	10	1	3	4	1	2	1	2	1	2	2	0	2	0	2	0	160	52	2	1	1	0	0	1	1	1	2	1	1	0	0	1	0	0	1	0	0	1	0	0	1	0	0	1
1	30	1	2	2	2000	10	1	3	1	1	2	1	2	2	3	2	1	2	0	3	0	160	56	2	4	1	0	0	1	1	1	2	1	1	0	0	1	0	0	1	0	0	2	0	0	1	0	0	1
1	26	1	1	1	2000	10	1	3	4	1	2	1	2	1	3	2	1	1	2	3	14	180	62	1	0	1	0	0	2	1	1	2	1	1	1	2	2	1	2	2	1	1	2	0	0	1	0	0	1
1	24	1	3	2	1600	10	1	3	4	1	2	1	1	1	3	2	2	1	0	3	0	175	62	1	0	1	1	2	2	2	1	2	1	2	0	0	1	0	0	1	0	0	1	0	0	2	1	2	1
1	30	4	3	1	200	10	1	2	10	1	2	1	2	2	3	2	0	1	2	3	10	182	67	1	0	1	1	2	2	2	1	2	1	2	2	2	1	0	0	1	0	0	1	0	0	2	1	2	1
1	27	1	3	1	1800	10	1	3	4	1	2	2	2	2	2	2	2	2	1	1	0	175	62	1	0	1	0	0	2	1	2	2	1	2	1	2	2	1	2	2	1	2	1	0	0	1	0	0	1
1	38	1	3	2	1900	10	1	3	12	1	2	2	2	2	3	2	1	2	2	2	0	178	65	1	0	1	0	0	2	1	2	2	2	1	0	0	2	1	1	2	1	2	1	0	0	1	0	0	1
1	24	1	1	1	1600	10	1	3	4	1	2	2	2	1	3	2	2	1	0	3	6	175	62	1	0	1	1	1	2	2	1	2	1	2	1	2	2	1	2	2	1	1	1	0	0	1	0	0	1
1	21	1	4	2	1700	11	1	2	4	1	2	2	2	1	2	2	2	2	0	3	10	175	62	1	0	1	0	0	2	1	2	2	2	1	2	2	1	0	0	1	0	0	1	0	0	1	0	0	2
2	25	1	4	2	1500	8	2	3	1	1	1	2	1	1	2	1	0	2	3	1	0	173	65	2	2	2	0	0	2	1	2	2	2	1	0	0	1	0	0	2	1	2	2	1	2	1	0	0	2
1	32	1	3	1	2000	10	2	3	3	1	1	2	2	1	3	1	0	2	0	1	0	179	64	1	0	2	0	0	1	1	1	2	1	1	1	2	1	0	0	2	1	2	2	1	2	1	0	0	1
1	28	1	3	1	1800	10	2	3	4	1	1	2	3	1	3	1	0	2	0	1	0	183	66	1	0	1	0	0	1	1	1	2	1	1	0	0	1	0	0	1	0	0	2	0	0	1	0	0	1
1	26	1	2	2	1200	10	2	3	2	2	1	2	2	1	3	1	0	2	0	1	0	167	66	1	0	2	0	0	1	1	1	2	1	1	0	0	1	0	0	1	0	0	2	0	0	1	0	0	1
1	24	4	2	2	1600	9	2	2	2	1	1	2	3	1	3	1	0	1	2	1	0	172	64	1	0	1	0	0	2	1	1	2	1	2	0	0	1	0	0	1	0	0	1	0	0	1	0	0	2
1	26	1	3	2	2000	10	2	3	3	1	1	2	2	2	3	1	0	2	0	3	12	178	63	2	3	2	0	0	1	1	1	2	1	1	0	0	1	0	0	1	0	0	2	0	0	2	1	2	2
1	24	1	3	1	1600	10	2	2	3	1	1	2	3	1	3	1	0	2	0	1	0	165	58	1	0	1	0	0	1	1	1	2	1	1	0	0	1	0	0	1	0	0	2	0	0	1	0	0	2
1	22	4	3	2	1700	10	2	3	2	1	1	2	2	2	2	1	0	2	0	1	0	172	67	1	0	2	0	0	1	1	1	2	1	1	0	0	1	0	0	1	0	0	1	0	0	1	0	0	1
2	24	3	1	2	1400	10	2	3	4	1	1	2	2	2	3	1	0	2	1	1	0	160	56	1	0	2	0	0	2	1	1	2	1	2	0	0	2	0	0	2	0	0	1	0	0	1	0	0	1
1	20	1	4	2	1400	10	2	2	1	1	1	2	2	2	3	1	0	1	3	1	0	168	58	1	0	2	1	2	2	2	1	2	1	2	0	0	1	0	0	1	0	0	1	0	0	1	0	0	2
1	20	1	3	2	1500	8	1	2	2	1	1	2	2	2	2	1	0	2	0	1	0	165	60	2	1	1	0	0	1	1	1	2	1	1	0	0	1	0	0	1	0	0	1	0	0	1	0	0	1
1	22	1	4	2	1000	10	2	3	3	2	1	2	3	2	2	1	0	2	3	1	0	175	65	2	3	2	0	0	2	1	1	2	1	2	1	1	2	1	1	2	1	1	2	0	0	1	0	0	2
1	22	1	4	2	1000	10	2	3	3	2	1	2	3	2	2	1	0	2	3	1	0	175	65	2	3	2	0	0	2	1	1	2	1	2	1	1	2	1	1	2	1	1	2	0	0	1	0	0	2
2	24	3	1	2	1400	10	2	3	4	1	1	2	2	2	3	1	0	2	1	1	0	160	56	1	0	2	0	0	2	1	1	2	1	2	0	0	2	0	0	2	0	0	1	0	0	1	0	0	1
1	30	1	3	1	1600	9	2	3	4	1	1	2	1	1	3	1	0	1	2	1	0	178	66	1	0	1	0	0	2	1	2	2	2	1	0	0	2	1	2	1	0	0	1	0	0	1	0	0	2
1	28	1	3	1	1700	10	2	3	4	1	1	2	3	1	3	1	0	1	0	3	0	167	64	1	0	1	0	0	2	1	2	2	1	2	1	1	1	0	0	1	0	0	1	0	0	1	0	0	1
1	21	1	2	2	2000	10	2	3	1	2	1	2	1	1	3	1	0	2	0	1	0	178	62	1	0	2	0	0	2	1	1	2	1	1	0	0	1	0	0	1	0	0	2	0	0	1	0	0	1
1	20	4	3	2	1700	10	2	3	2	1	1	2	3	2	3	1	0	2	0	1	0	172	61	1	0	1	0	0	1	1	1	2	1	1	0	0	1	0	0	1	0	0	1	0	0	1	0	0	1
1	24	1	3	2	1500	8	2	3	4	2	1	2	2	2	3	1	0	2	2	1	0	170	55	2	1	1	0	0	2	2	1	2	1	1	0	0	1	0	0	2	1	1	2	0	0	2	1	2	2
1	25	1	2	2	2000	8	1	3	3	2	1	2	2	2	3	1	0	2	2	2	0	172	64	1	0	1	0	0	2	1	2	2	2	1	0	0	1	0	0	1	0	0	1	0	0	1	0	0	1
1	23	1	2	2	1500	10	2	3	2	1	1	2	1	1	2	2	1	2	2	1	0	180	64	1	0	2	0	0	2	1	1	2	1	1	1	2	1	0	0	1	0	0	2	1	2	2	1	1	1
1	23	3	2	2	1600	8	2	2	6	1	1	2	1	1	3	2	0	1	0	1	0	165	55	1	0	2	1	1	2	2	1	2	1	2	2	0	2	1	1	2	1	2	2	1	2	2	1	2	1
1	38	1	1	1	1600	11	2	3	11	1	1	2	3	1	3	2	2	1	0	1	0	172	68	2	1	1	1	2	2	2	1	2	1	2	0	0	1	0	0	1	0	0	2	1	2	1	0	0	1
2	27	1	3	2	1500	8	2	3	5	1	1	2	1	1	3	2	0	2	2	1	0	170	62	2	1	2	0	0	2	1	2	2	2	1	2	1	1	0	0	2	1	1	2	1	2	1	0	0	2
1	24	1	1	2	1000	10	2	3	4	1	1	2	3	1	3	2	1	1	3	3	14	180	62	1	0	1	0	0	2	1	1	2	1	1	0	0	1	0	0	2	1	2	2	1	2	2	1	2	1
1	27	1	3	2	1500	9	2	3	12	1	1	2	3	1	3	2	1	2	0	1	0	170	62	1	0	2	1	2	2	2	1	2	1	2	0	0	2	1	2	2	1	1	2	1	2	1	0	0	2
1	26	1	3	1	1700	9	2	3	4	2	1	2	1	1	3	2	1	1	0	3	0	170	68	2	3	1	2	2	2	2	1	2	1	2	2	0	1	0	0	2	1	2	2	1	2	2	1	2	2
1	25	1	3	2	1500	10	2	3	3	2	1	2	1	1	3	2	0	2	0	1	0	150	63	2	3	1	1	2	2	2	1	2	1	2	0	0	2	1	2	2	1	2	2	2	2	2	2	1	2
1	25	1	3	2	1500	10	2	3	3	2	1	2	1	1	3	2	0	2	0	1	0	150	63	2	3	1	1	2	2	2	1	2	1	2	0	0	2	1	2	2	1	2	2	2	2	2	2	1	2
1	24	1	2	2	1800	10	2	2	12	1	1	2	2	2	3	2	2	1	0	1	0	175	62	1	0	2	0	0	2	1	1	2	1	2	0	0	2	1	1	2	1	1	2	1	2	1	0	0	2
1	25	1	3	2	1500	10	2	3	3	2	1	2	1	1	3	2	0	2	0	1	0	150	63	2	3	1	1	2	2	2	1	2	1	2	0	0	2	1	2	2	1	2	2	2	1	2	2	1	2
1	25	1	3	2	1500	10	2	3	3	2	1	2	1	1	3	2	0	2	0	1	0	150	63	2	3	1	1	2	2	2	1	2	1	2	0	0	2	1	2	2	1	2	2	2	1	2	2	1	2
1	28	1	3	2	1600	8	2	3	7	1	1	2	2	2	3	2	2	2	0	1	0	157	59	2	2	1	0	0	1	1	1	2	1	1	0	0	1	0	0	1	0	0	1	0	0	1	0	0	1
1	24	1	3	2	1000	8	2	3	2	1	1	2	3	1	3	2	0	2	3	1	0	165	62	2	4	1	0	0	2	1	2	2	2	1	0	0	2	0	0	1	0	0	2	0	0	2	1	1	1
1	21	1	3	2	1900	11	2	3	4	1	1	2	2	2	1	2	2	2	0	3	10	176	62	1	0	2	0	0	2	1	1	2	1	2	2	2	1	0	0	1	0	0	1	0	0	1	0	0	2
2	21	1	3	2	2000	8	2	2	2	2	1	2	2	2	3	2	2	2	1	1	0	170	57	1	0	2	0	0	2	1	1	2	1	1	0	0	1	0	0	1	0	0	2	0	0	1	0	0	2
1	24	1	4	2	1500	8	2	3	3	1	1	2	3	2	2	2	2	2	3	1	0	170	62	1	0	2	0	0	2	2	1	2	1	2	0	0	1	0	0	1	0	0	1	0	0	1	0	0	1
1	30	1	3	1	1800	10	2	3	6	1	1	2	2	2	3	2	1	2	0	3	15	178	62	1	0	2	1	2	2	2	1	2	1	1	1	2	1	0	0	1	0	0	1	0	0	2	1	1	2
1	25	2	4	2	1600	10	2	2	5	1	1	2	2	1	2	2	1	1	0	3	6	160	52	1	0	2	1	1	2	2	1	2	1	2	2	0	2	1	2	2	1	2	1	0	0	2	2	2	2
1	28	1	3	2	1600	8	2	3	7	1	1	2	2	2	3	2	2	2	0	1	0	157	59	2	2	1	0	0	1	1	1	2	1	1	0	0	1	0	0	1	0	0	1	0	0	1	0	0	1
1	24	4	1	2	1400	10	1	2	3	1	1	2	2	2	3	1	0	2	0	1	0	158	54	1	0	1	1	2	2	2	1	2	1	2	2	2	1	0	0	1	0	0	2	1	2	1	0	0	1
1	26	1	4	2	1700	10	2	3	4	1	1	2	1	2	3	1	0	2	1	1	0	165	59	1	0	2	0	0	2	1	2	2	2	1	1	2	2	1	2	1	0	0	2	1	2	1	0	0	1
1	20	1	4	2	1600	9	1	2	1	1	1	2	1	1	3	1	0	2	0	1	0	168	60	1	0	1	0	0	1	1	1	2	1	1	1	2	1	0	0	1	0	0	2	1	2	1	0	0	2
1	27	1	2	1	1600	12	1	2	4	1	1	2	1	2	3	1	0	1	2	1	0	170	62	2	1	1	0	0	2	1	2	2	1	2	2	0	1	0	0	2	1	2	2	1	2	1	0	0	2
2	28	1	3	2	1000	8	1	3	4	1	1	2	1	2	3	1	0	2	0	1	0	165	50	1	0	1	2	2	2	2	1	2	1	2	2	2	2	1	2	2	2	2	2	1	2	2	1	2	2
2	28	1	3	1	1000	8	1	3	4	1	1	2	1	2	3	1	0	2	0	1	0	165	50	1	0	2	2	2	2	2	2	2	1	1	2	2	2	1	2	2	2	2	2	1	2	2	1	2	2
1	25	1	3	2	1300	12	2	3	5	1	1	2	1	1	2	1	0	2	0	1	0	175	63	1	0	2	1	1	2	2	1	2	1	2	0	0	1	0	0	2	1	2	2	1	1	2	1	2	2
1	27	1	2	2	1700	10	1	3	3	1	2	2	2	2	2	1	0	1	0	1	0	180	62	1	0	1	1	2	2	2	1	2	1	1	1	1	2	1	1	1	0	0	1	0	0	1	0	0	1
1	30	1	3	1	1600	10	1	3	9	1	2	2	2	2	3	1	0	2	3	1	0	180	64	2	2	1	0	0	2	1	1	2	1	1	0	0	2	0	0	1	0	0	1	0	0	1	0	0	1
2	25	1	2	2	1200	8	1	2	1	1	2	2	2	2	3	1	0	2	1	2	0	161	54	1	0	1	0	0	2	2	2	2	2	1	0	0	1	0	0	1	0	0	1	0	0	1	0	0	1
1	24	1	4	2	1800	10	2	2	4	1	2	2	1	2	3	1	0	2	0	1	0	178	62	1	0	2	0	0	2	2	1	2	1	1	0	0	1	0	0	1	0	0	1	0	0	1	0	0	1
2	22	1	3	2	1500	10	1	3	1	1	2	2	1	2	2	1	0	2	0	1	0	158	55	1	0	1	0	0	1	1	1	2	1	1	0	0	1	0	0	1	0	0	1	0	0	1	0	0	1
1	24	1	4	2	1500	10	1	2	1	1	2	2	1	1	2	1	0	2	0	1	0	165	59	1	0	1	0	0	1	1	1	2	1	1	0	0	1	0	0	1	0	0	1	0	0	1	0	0	1
1	21	1	2	3	1200	10	1	2	1	1	2	2	2	1	2	1	0	2	0	1	0	181	54	1	0	1	0	0	1	1	1	2	1	1	0	0	1	0	0	1	0	0	1	0	0	1	0	0	1
2	24	3	3	2	1700	10	1	3	3	1	2	2	1	1	2	1	0	2	0	1	0	160	52	1	0	1	0	0	2	2	1	2	1	2	0	0	1	0	0	1	0	0	1	0	0	1	0	0	1
2	22	1	3	1	1200	10	1	2	2	1	2	2	2	1	3	1	0	2	0	1	0	155	50	1	0	1	0	0	2	1	2	2	1	2	1	2	2	1	2	1	0	0	1	0	0	2	1	1	1
1	21	1	2	1	1200	10	1	2	1	1	2	2	2	1	2	1	0	2	0	1	0	181	54	1	0	1	0	0	2	1	2	2	1	2	0	0	1	0	0	1	0	0	1	0	0	1	0	0	1
1	29	1	4	2	2000	10	2	3	10	1	2	2	1	2	3	1	0	2	2	1	0	180	64	2	2	2	0	0	2	1	1	2	1	1	0	0	1	0	0	2	0	0	1	0	0	1	0	0	1
1	24	1	3	2	2000	8	1	3	3	1	2	2	2	2	3	1	0	2	0	1	0	178	62	2	2	1	0	0	1	1	1	2	1	1	0	0	1	0	0	1	0	0	1	0	0	1	0	0	1
2	27	4	3	3	2100	8	1	3	3	1	2	2	2	1	3	1	0	2	0	1	0	176	61	2	2	1	0	0	1	1	1	2	1	1	0	0	1	0	0	1	0	0	1	0	0	1	0	0	1
1	26	1	4	2	1600	10	2	2	4	1	2	2	1	1	2	1	0	2	3	1	0	182	63	2	3	2	0	0	2	2	1	2	1	1	0	0	1	0	0	1	0	0	2	0	0	1	0	0	1
1	25	4	3	2	1500	8	1	3	3	1	2	2	2	1	3	1	0	1	3	1	0	170	65	2	4	1	0	0	2	1	1	2	1	2	0	0	2	1	1	2	1	2	2	0	0	1	0	0	2
2	22	1	3	1	1200	10	1	2	2	1	2	2	2	2	3	1	0	2	0	1	0	155	50	1	0	1	0	0	2	1	2	2	1	2	0	0	1	0	0	1	0	0	1	0	0	2	1	2	1
1	21	1	2	1	1200	10	1	2	1	1	2	2	2	1	2	1	0	2	0	1	0	181	54	1	0	1	0	0	1	1	1	2	1	1	0	0	1	0	0	1	0	0	2	0	0	1	0	0	1
1	28	1	4	3	1500	8	1	3	3	1	2	2	2	2	3	1	0	2	0	1	0	170	65	2	1	1	0	0	1	1	1	2	1	1	0	0	1	0	0	1	0	0	1	0	0	1	0	0	1
1	27	4	2	2	2000	9	1	3	4	1	2	2	2	2	3	1	0	2	2	1	0	170	58	2	1	1	0	0	2	1	1	2	1	2	0	0	2	2	2	1	0	0	1	0	0	2	1	1	2
1	24	1	3	2	2000	8	1	1	2	1	2	2	1	1	3	1	0	1	0	1	0	180	68	2	2	1	0	0	1	1	1	2	1	1	0	0	1	0	0	1	0	0	1	0	0	1	0	0	1
1	19	1	3	2	1200	8	1	3	4	1	2	2	2	1	1	1	0	2	0	1	0	175	60	2	2	1	0	0	1	1	1	2	1	1	0	0	1	0	0	1	0	0	1	0	0	1	0	0	1
1	22	1	3	2	2000	10	1	3	3	1	2	2	2	2	2	1	0	2	1	2	0	160	58	1	0	1	0	0	2	1	2	2	2	1	0	0	1	0	0	1	0	0	1	0	0	1	0	0	1
1	20	1	3	2	1500	8	1	2	2	1	2	2	1	1	3	1	0	2	0	2	0	170	60	2	1	1	0	0	1	1	1	2	1	1	0	0	1	0	0	1	0	0	1	0	0	1	0	0	1
1	27	1	2	2	1500	10	1	3	3	1	2	2	2	2	3	1	0	1	0	3	0	180	62	1	0	1	1	1	2	2	1	2	1	1	1	2	2	1	1	1	0	0	1	0	0	1	0	0	1
1	23	3	4	2	1700	8	1	3	5	1	2	2	1	1	3	2	0	1	0	3	0	165	55	1	0	1	1	2	2	2	1	2	1	2	2	0	2	1	1	2	1	2	2	1	2	2	1	1	1
1	27	1	4	2	2500	10	2	3	4	1	2	2	1	2	3	2	1	2	0	3	2	175	62	1	0	2	0	0	2	1	2	2	2	1	0	0	2	1	2	2	1	2	2	1	2	1	0	0	1
1	27	1	3	2	1600	10	2	3	4	1	2	2	1	1	3	2	2	1	0	1	0	175	64	1	0	2	0	0	2	1	2	2	2	1	0	0	2	1	2	2	1	2	2	1	2	2	1	2	2
2	19	1	2	2	1500	10	1	3	2	1	2	2	2	1	3	2	1	1	0	1	0	162	62	1	0	1	0	0	2	1	2	2	2	1	0	0	1	0	0	2	1	2	2	1	2	1	0	0	2
1	22	1	4	2	1400	9	1	2	3	1	2	2	2	1	2	2	1	2	1	1	0	166	59	1	0	1	0	0	2	1	2	2	2	1	1	2	1	0	0	2	1	2	2	1	2	1	0	0	1
2	31	1	4	2	2000	10	2	3	12	1	2	2	1	2	1	2	0	1	0	1	0	180	64	1	0	2	1	2	2	2	1	2	1	2	0	0	1	0	0	1	0	0	2	1	2	2	1	1	1
2	23	1	2	2	1500	8	1	3	3	1	2	2	1	2	3	2	0	2	0	1	0	150	50	1	0	1	0	0	2	1	2	2	2	1	0	0	1	0	0	2	2	1	2	2	2	2	1	1	1
1	36	1	1	1	1000	12	1	3	2	1	2	2	2	1	3	2	1	1	0	1	0	172	65	2	2	1	1	2	2	2	1	2	1	2	0	0	1	0	0	2	1	2	2	1	1	1	0	0	2
1	23	2	3	2	1600	9	1	3	1	1	2	2	1	1	3	2	0	1	0	1	0	167	55	1	0	1	0	0	2	1	1	2	1	1	1	2	1	0	0	1	0	0	2	1	1	1	0	0	1
1	23	3	4	2	1700	4	1	2	6	1	2	2	1	1	3	2	0	1	0	3	2	165	55	2	3	1	1	2	2	2	1	2	1	2	2	0	2	1	2	2	1	1	2	1	1	2	1	2	1
1	26	1	2	2	1700	10	1	3	4	1	2	2	2	2	3	2	2	1	2	3	6	175	62	1	0	1	0	0	2	1	2	2	2	1	0	0	2	2	1	2	1	2	2	1	1	1	0	0	2
1	22	1	3	2	1500	10	2	3	2	1	2	2	1	1	2	2	0	2	0	1	0	172	64	2	2	2	1	1	2	2	1	2	1	2	0	0	2	0	0	1	0	0	2	0	0	1	0	0	1
1	26	1	3	1	2000	10	1	3	4	1	2	2	2	1	3	2	2	1	3	3	14	180	62	1	0	1	0	0	2	1	1	2	1	1	1	2	2	1	2	2	1	1	2	0	0	1	0	0	1
1	26	2	4	2	1800	10	2	3	4	1	2	2	1	1	3	2	0	1	0	3	14	180	64	1	0	2	0	0	2	1	1	2	1	2	1	1	2	1	2	2	1	2	1	0	0	1	0	0	1
2	29	1	3	1	1600	11	1	3	6	1	2	2	2	2	3	2	2	1	0	1	0	180	63	2	3	1	1	2	2	2	1	2	1	1	1	2	2	1	2	1	0	0	2	0	0	1	0	0	1
[truncated: 65 more columns]
